# Supplementary material for: Semantic algorithms can detect how media language shapes survey responses in organizational behaviour
Source: PLoS One. 2018 Dec 5;13(12):e0207643. doi: 10.1371/journal.pone.0207643 (PMC6281207; doi:10.1371/journal.pone.0207643)
Supplement: S1 Table — All variables necessary to replicate our results with two exceptions: a) The MLQ items are copyright protected and only included with item numbers and semantic values, b) the replications with 2–500 dimensions are too extensive to be replicated here. (XLSX) [file pone.0207643.s001.xlsx]

## Sheet: PONE-D-16-44882R1 data reposito
DataOriginalSubset	Item1	Item2	Item1MainScale	Item1wording	Item2MainScale	Item2wording	RelationshipName	SameScale	Empirical_Correlations	MI_values_NONcorrected	LSA_Business_NONcorrected	LSA_News_NONcorrected	LSA_PR_NONcorrected	MI_Corrected	LSA_BIZ_Corrected	LSA_NEWS_Corrected	LSA_PR_Corrected	MainConstruct1	MainConstruct2	Item1Domain	Item2Domain	Item1and2Domain	SameDomain
LeadMot3	10	13	Consideration	Is friendly and approachable	Consideration	Treats all group members as his/her equals	Consideration ->Consideration	1	0.657601	0.329061	0.00868397	0.0257634	-0.0294144	0.329061	0.00868397	0.0257634	-0.0294144	Leadership	Leadership	Leadership	Leadership	Leadership->Leadership	1
LeadMot3	14	16	Consideration	Looks out for the personal welfare of group members	Consideration	Refuses to explain his/her actions.	Consideration ->Consideration	1	0.402902	0.358495	0.0422686	-0.0446219	-0.00787446	0.358495	0.0422686	-0.0446219	-0.00787446	Leadership	Leadership	Leadership	Leadership	Leadership->Leadership	1
LeadMot3	10	14	Consideration	Is friendly and approachable	Consideration	Looks out for the personal welfare of group members	Consideration ->Consideration	1	0.66265	0.353941	-0.0155992	-0.0203032	-0.0072403	0.353941	-0.0155992	-0.0203032	-0.0072403	Leadership	Leadership	Leadership	Leadership	Leadership->Leadership	1
LeadMot3	16	17	Consideration	Refuses to explain his/her actions.	Consideration	Acts without consulting the group.	Consideration ->Consideration	1	0.589104	0.386214	-0.0150768	-0.0267635	-0.00656853	0.386214	-0.0150768	-0.0267635	-0.00656853	Leadership	Leadership	Leadership	Leadership	Leadership->Leadership	1
LeadMot3	12	16	Consideration	Puts suggestions made by the group into operation	Consideration	Refuses to explain his/her actions.	Consideration ->Consideration	1	0.500145	0.338694	0.072093	0.00289326	-0.00544315	0.338694	0.072093	0.00289326	-0.00544315	Leadership	Leadership	Leadership	Leadership	Leadership->Leadership	1
LeadMot3	10	17	Consideration	Is friendly and approachable	Consideration	Acts without consulting the group.	Consideration ->Consideration	1	0.432323	0.372853	0.0551288	0.00298798	0.000623551	0.372853	0.0551288	0.00298798	0.000623551	Leadership	Leadership	Leadership	Leadership	Leadership->Leadership	1
LeadMot3	10	16	Consideration	Is friendly and approachable	Consideration	Refuses to explain his/her actions.	Consideration ->Consideration	1	0.453499	0.290563	0.0697035	0.0885994	0.00192912	0.290563	0.0697035	0.0885994	0.00192912	Leadership	Leadership	Leadership	Leadership	Leadership->Leadership	1
LeadMot3	14	15	Consideration	Looks out for the personal welfare of group members	Consideration	Is willing to make changes	Consideration ->Consideration	1	0.61271	0.340909	-0.0466079	-0.07998	0.00785268	0.340909	-0.0466079	-0.07998	0.00785268	Leadership	Leadership	Leadership	Leadership	Leadership->Leadership	1
LeadMot3	13	15	Consideration	Treats all group members as his/her equals	Consideration	Is willing to make changes	Consideration ->Consideration	1	0.557247	0.30168	-0.00751872	-0.0105417	0.00903673	0.30168	-0.00751872	-0.0105417	0.00903673	Leadership	Leadership	Leadership	Leadership	Leadership->Leadership	1
LeadMot3	11	16	Consideration	Does little things to make it pleasant to be a member of the group	Consideration	Refuses to explain his/her actions.	Consideration ->Consideration	1	0.363328	0.356459	0.0123181	-0.0193698	0.0136385	0.356459	0.0123181	-0.0193698	0.0136385	Leadership	Leadership	Leadership	Leadership	Leadership->Leadership	1
LeadMot3	10	11	Consideration	Is friendly and approachable	Consideration	Does little things to make it pleasant to be a member of the group	Consideration ->Consideration	1	0.603085	0.398196	0.0672788	-0.0122314	0.0306985	0.398196	0.0672788	-0.0122314	0.0306985	Leadership	Leadership	Leadership	Leadership	Leadership->Leadership	1
LeadMot3	15	17	Consideration	Is willing to make changes	Consideration	Acts without consulting the group.	Consideration ->Consideration	1	0.443264	0.339652	0.0170027	-0.0424004	0.037631	0.339652	0.0170027	-0.0424004	0.037631	Leadership	Leadership	Leadership	Leadership	Leadership->Leadership	1
LeadMot3	12	15	Consideration	Puts suggestions made by the group into operation	Consideration	Is willing to make changes	Consideration ->Consideration	1	0.661781	0.369458	0.0702917	0.036597	0.06361	0.369458	0.0702917	0.036597	0.06361	Leadership	Leadership	Leadership	Leadership	Leadership->Leadership	1
LeadMot3	15	16	Consideration	Is willing to make changes	Consideration	Refuses to explain his/her actions.	Consideration ->Consideration	1	0.401997	0.44078	0.00172552	-0.00610953	0.0645362	0.44078	0.00172552	-0.00610953	0.0645362	Leadership	Leadership	Leadership	Leadership	Leadership->Leadership	1
LeadMot3	10	12	Consideration	Is friendly and approachable	Consideration	Puts suggestions made by the group into operation	Consideration ->Consideration	1	0.643369	0.342785	0.0301532	-0.0489872	0.0737336	0.342785	0.0301532	-0.0489872	0.0737336	Leadership	Leadership	Leadership	Leadership	Leadership->Leadership	1
LeadMot3	11	15	Consideration	Does little things to make it pleasant to be a member of the group	Consideration	Is willing to make changes	Consideration ->Consideration	1	0.564397	0.344841	0.173823	0.0662218	0.120272	0.344841	0.173823	0.0662218	0.120272	Leadership	Leadership	Leadership	Leadership	Leadership->Leadership	1
LeadMot3	10	15	Consideration	Is friendly and approachable	Consideration	Is willing to make changes	Consideration ->Consideration	1	0.540636	0.283788	0.11674	0.140862	0.157959	0.283788	0.11674	0.140862	0.157959	Leadership	Leadership	Leadership	Leadership	Leadership->Leadership	1
LeadMot3	13	17	Consideration	Treats all group members as his/her equals	Consideration	Acts without consulting the group.	Consideration ->Consideration	1	0.482389	0.382807	0.199204	0.225079	0.302032	0.382807	0.199204	0.225079	0.302032	Leadership	Leadership	Leadership	Leadership	Leadership->Leadership	1
LeadMot3	12	13	Consideration	Puts suggestions made by the group into operation	Consideration	Treats all group members as his/her equals	Consideration ->Consideration	1	0.713151	0.338664	0.294047	0.267059	0.302141	0.338664	0.294047	0.267059	0.302141	Leadership	Leadership	Leadership	Leadership	Leadership->Leadership	1
LeadMot3	11	17	Consideration	Does little things to make it pleasant to be a member of the group	Consideration	Acts without consulting the group.	Consideration ->Consideration	1	0.444651	0.404238	0.315121	0.385015	0.438185	0.404238	0.315121	0.385015	0.438185	Leadership	Leadership	Leadership	Leadership	Leadership->Leadership	1
LeadMot3	14	17	Consideration	Looks out for the personal welfare of group members	Consideration	Acts without consulting the group.	Consideration ->Consideration	1	0.448001	0.39797	0.30678	0.363405	0.446282	0.39797	0.30678	0.363405	0.446282	Leadership	Leadership	Leadership	Leadership	Leadership->Leadership	1
LeadMot3	12	17	Consideration	Puts suggestions made by the group into operation	Consideration	Acts without consulting the group.	Consideration ->Consideration	1	0.514831	0.442394	0.379897	0.465204	0.469888	0.442394	0.379897	0.465204	0.469888	Leadership	Leadership	Leadership	Leadership	Leadership->Leadership	1
LeadMot3	11	12	Consideration	Does little things to make it pleasant to be a member of the group	Consideration	Puts suggestions made by the group into operation	Consideration ->Consideration	1	0.630245	0.370265	0.414562	0.455836	0.483928	0.370265	0.414562	0.455836	0.483928	Leadership	Leadership	Leadership	Leadership	Leadership->Leadership	1
LeadMot3	12	14	Consideration	Puts suggestions made by the group into operation	Consideration	Looks out for the personal welfare of group members	Consideration ->Consideration	1	0.626648	0.37299	0.406919	0.423771	0.500971	0.37299	0.406919	0.423771	0.500971	Leadership	Leadership	Leadership	Leadership	Leadership->Leadership	1
LeadMot3	11	13	Consideration	Does little things to make it pleasant to be a member of the group	Consideration	Treats all group members as his/her equals	Consideration ->Consideration	1	0.536326	0.455016	0.496877	0.582201	0.513351	0.455016	0.496877	0.582201	0.513351	Leadership	Leadership	Leadership	Leadership	Leadership->Leadership	1
LeadMot3	13	14	Consideration	Treats all group members as his/her equals	Consideration	Looks out for the personal welfare of group members	Consideration ->Consideration	1	0.649051	0.421702	0.522882	0.526209	0.544926	0.421702	0.522882	0.526209	0.544926	Leadership	Leadership	Leadership	Leadership	Leadership->Leadership	1
LeadMot3	13	16	Consideration	Treats all group members as his/her equals	Consideration	Refuses to explain his/her actions.	Consideration ->Consideration	1	0.474467	0.468939	0.622012	0.545015	0.637405	0.468939	0.622012	0.545015	0.637405	Leadership	Leadership	Leadership	Leadership	Leadership->Leadership	1
LeadMot3	11	14	Consideration	Does little things to make it pleasant to be a member of the group	Consideration	Looks out for the personal welfare of group members	Consideration ->Consideration	1	0.668402	0.421868	0.760681	0.819949	0.737111	0.421868	0.760681	0.819949	0.737111	Leadership	Leadership	Leadership	Leadership	Leadership->Leadership	1
LeadMot3	1	16	InitiateStruct	Encourages the use of uniform procedures	Consideration	Refuses to explain his/her actions.	Consideration ->InitiateStruct	0	0.00618658	0.393158	0.0149505	-0.0148778	-0.0675071	0.393158	0.0149505	-0.0148778	-0.0675071	Leadership	Leadership	Leadership	Leadership	Leadership->Leadership	1
LeadMot3	5	15	InitiateStruct	Assigns group members to particular tasks	Consideration	Is willing to make changes	Consideration ->InitiateStruct	0	0.0607963	0.441608	0.0189192	0.0214041	-0.0583995	0.441608	0.0189192	0.0214041	-0.0583995	Leadership	Leadership	Leadership	Leadership	Leadership->Leadership	1
LeadMot3	8	17	InitiateStruct	Maintains definite standards of performance	Consideration	Acts without consulting the group.	Consideration ->InitiateStruct	0	0.376216	0.36614	0.0356976	0.0213036	-0.0371949	0.36614	0.0356976	0.0213036	-0.0371949	Leadership	Leadership	Leadership	Leadership	Leadership->Leadership	1
LeadMot3	5	10	InitiateStruct	Assigns group members to particular tasks	Consideration	Is friendly and approachable	Consideration ->InitiateStruct	0	0.00142726	0.459801	-0.00162455	0.0181443	-0.035402	0.459801	-0.00162455	0.0181443	-0.035402	Leadership	Leadership	Leadership	Leadership	Leadership->Leadership	1
LeadMot3	4	17	InitiateStruct	Decides what shall be done and how it shall be done	Consideration	Acts without consulting the group.	Consideration ->InitiateStruct	0	-0.106792	0.317457	0.05367	0.0119003	-0.0289308	0.317457	0.05367	0.0119003	-0.0289308	Leadership	Leadership	Leadership	Leadership	Leadership->Leadership	1
LeadMot3	5	16	InitiateStruct	Assigns group members to particular tasks	Consideration	Refuses to explain his/her actions.	Consideration ->InitiateStruct	0	-0.0217416	0.419407	0.0387733	-0.0202324	-0.0258096	0.419407	0.0387733	-0.0202324	-0.0258096	Leadership	Leadership	Leadership	Leadership	Leadership->Leadership	1
LeadMot3	4	14	InitiateStruct	Decides what shall be done and how it shall be done	Consideration	Looks out for the personal welfare of group members	Consideration ->InitiateStruct	0	-0.0445884	0.333227	0.0907688	0.0200697	-0.0210602	0.333227	0.0907688	0.0200697	-0.0210602	Leadership	Leadership	Leadership	Leadership	Leadership->Leadership	1
LeadMot3	8	15	InitiateStruct	Maintains definite standards of performance	Consideration	Is willing to make changes	Consideration ->InitiateStruct	0	0.487442	0.436946	-0.0360394	0.0351785	-0.0207175	0.436946	-0.0360394	0.0351785	-0.0207175	Leadership	Leadership	Leadership	Leadership	Leadership->Leadership	1
LeadMot3	1	13	InitiateStruct	Encourages the use of uniform procedures	Consideration	Treats all group members as his/her equals	Consideration ->InitiateStruct	0	0.13855	0.32662	0.0386762	-0.040607	-0.0173177	0.32662	0.0386762	-0.040607	-0.0173177	Leadership	Leadership	Leadership	Leadership	Leadership->Leadership	1
LeadMot3	8	11	InitiateStruct	Maintains definite standards of performance	Consideration	Does little things to make it pleasant to be a member of the group	Consideration ->InitiateStruct	0	0.45407	0.362871	0.0973548	0.0489821	-0.0162149	0.362871	0.0973548	0.0489821	-0.0162149	Leadership	Leadership	Leadership	Leadership	Leadership->Leadership	1
LeadMot3	8	16	InitiateStruct	Maintains definite standards of performance	Consideration	Refuses to explain his/her actions.	Consideration ->InitiateStruct	0	0.281907	0.384777	0.0325978	0.0134688	-0.0111984	0.384777	0.0325978	0.0134688	-0.0111984	Leadership	Leadership	Leadership	Leadership	Leadership->Leadership	1
LeadMot3	8	12	InitiateStruct	Maintains definite standards of performance	Consideration	Puts suggestions made by the group into operation	Consideration ->InitiateStruct	0	0.444915	0.401605	0.0440875	0.0673897	-0.0101899	0.401605	0.0440875	0.0673897	-0.0101899	Leadership	Leadership	Leadership	Leadership	Leadership->Leadership	1
LeadMot3	1	17	InitiateStruct	Encourages the use of uniform procedures	Consideration	Acts without consulting the group.	Consideration ->InitiateStruct	0	0.0787735	0.311595	0.0220342	-0.0615204	-0.00878393	0.311595	0.0220342	-0.0615204	-0.00878393	Leadership	Leadership	Leadership	Leadership	Leadership->Leadership	1
LeadMot3	6	10	InitiateStruct	Makes sure that his/her part in the group is understood by the group members	Consideration	Is friendly and approachable	Consideration ->InitiateStruct	0	0.271385	0.410476	0.0876819	0.00559075	-0.00627227	0.410476	0.0876819	0.00559075	-0.00627227	Leadership	Leadership	Leadership	Leadership	Leadership->Leadership	1
LeadMot3	2	10	InitiateStruct	Tries out his/her ideas in the group	Consideration	Is friendly and approachable	Consideration ->InitiateStruct	0	0.257359	0.3637	0.146507	0.0908696	-0.00324644	0.3637	0.146507	0.0908696	-0.00324644	Leadership	Leadership	Leadership	Leadership	Leadership->Leadership	1
LeadMot3	9	10	InitiateStruct	Asks that group members follow standard rules and regulations.	Consideration	Is friendly and approachable	Consideration ->InitiateStruct	0	0.290112	0.447057	-0.0131363	0.0466483	-0.00116196	0.447057	-0.0131363	0.0466483	-0.00116196	Leadership	Leadership	Leadership	Leadership	Leadership->Leadership	1
LeadMot3	8	14	InitiateStruct	Maintains definite standards of performance	Consideration	Looks out for the personal welfare of group members	Consideration ->InitiateStruct	0	0.425955	0.380173	0.0374729	-0.014461	-0.000831583	0.380173	0.0374729	-0.014461	-0.000831583	Leadership	Leadership	Leadership	Leadership	Leadership->Leadership	1
LeadMot3	8	13	InitiateStruct	Maintains definite standards of performance	Consideration	Treats all group members as his/her equals	Consideration ->InitiateStruct	0	0.376984	0.347985	0.0955058	0.0623357	0.0017664	0.347985	0.0955058	0.0623357	0.0017664	Leadership	Leadership	Leadership	Leadership	Leadership->Leadership	1
LeadMot3	9	16	InitiateStruct	Asks that group members follow standard rules and regulations.	Consideration	Refuses to explain his/her actions.	Consideration ->InitiateStruct	0	0.227181	0.42085	0.00518927	0.0161697	0.00940252	0.42085	0.00518927	0.0161697	0.00940252	Leadership	Leadership	Leadership	Leadership	Leadership->Leadership	1
LeadMot3	3	10	InitiateStruct	Makes his/her attitudes clear to the group	Consideration	Is friendly and approachable	Consideration ->InitiateStruct	0	0.444248	0.358112	0.105114	0.0785934	0.0178917	0.358112	0.105114	0.0785934	0.0178917	Leadership	Leadership	Leadership	Leadership	Leadership->Leadership	1
LeadMot3	4	11	InitiateStruct	Decides what shall be done and how it shall be done	Consideration	Does little things to make it pleasant to be a member of the group	Consideration ->InitiateStruct	0	0.00583363	0.413399	0.296348	0.122938	0.0189454	0.413399	0.296348	0.122938	0.0189454	Leadership	Leadership	Leadership	Leadership	Leadership->Leadership	1
LeadMot3	8	10	InitiateStruct	Maintains definite standards of performance	Consideration	Is friendly and approachable	Consideration ->InitiateStruct	0	0.32145	0.378337	0.0565829	0.0380362	0.0208982	0.378337	0.0565829	0.0380362	0.0208982	Leadership	Leadership	Leadership	Leadership	Leadership->Leadership	1
LeadMot3	7	16	InitiateStruct	Sees to it that the work of the group is coordinated	Consideration	Refuses to explain his/her actions.	Consideration ->InitiateStruct	0	0.13867	0.345064	0.0488982	-0.06817	0.0215144	0.345064	0.0488982	-0.06817	0.0215144	Leadership	Leadership	Leadership	Leadership	Leadership->Leadership	1
LeadMot3	1	15	InitiateStruct	Encourages the use of uniform procedures	Consideration	Is willing to make changes	Consideration ->InitiateStruct	0	0.17641	0.458994	0.0784621	0.172653	0.0308979	0.458994	0.0784621	0.172653	0.0308979	Leadership	Leadership	Leadership	Leadership	Leadership->Leadership	1
LeadMot3	4	13	InitiateStruct	Decides what shall be done and how it shall be done	Consideration	Treats all group members as his/her equals	Consideration ->InitiateStruct	0	-0.0609319	0.456226	-0.0529255	-0.0408192	0.0313537	0.456226	-0.0529255	-0.0408192	0.0313537	Leadership	Leadership	Leadership	Leadership	Leadership->Leadership	1
LeadMot3	7	15	InitiateStruct	Sees to it that the work of the group is coordinated	Consideration	Is willing to make changes	Consideration ->InitiateStruct	0	0.289674	0.338556	0.0188468	0.0517766	0.0341607	0.338556	0.0188468	0.0517766	0.0341607	Leadership	Leadership	Leadership	Leadership	Leadership->Leadership	1
LeadMot3	7	10	InitiateStruct	Sees to it that the work of the group is coordinated	Consideration	Is friendly and approachable	Consideration ->InitiateStruct	0	0.201755	0.323154	0.117785	0.0348273	0.045045	0.323154	0.117785	0.0348273	0.045045	Leadership	Leadership	Leadership	Leadership	Leadership->Leadership	1
LeadMot3	1	10	InitiateStruct	Encourages the use of uniform procedures	Consideration	Is friendly and approachable	Consideration ->InitiateStruct	0	0.121173	0.309841	0.0890981	0.105375	0.0661889	0.309841	0.0890981	0.105375	0.0661889	Leadership	Leadership	Leadership	Leadership	Leadership->Leadership	1
LeadMot3	2	15	InitiateStruct	Tries out his/her ideas in the group	Consideration	Is willing to make changes	Consideration ->InitiateStruct	0	0.483514	0.527977	0.00502675	0.0226314	0.0670101	0.527977	0.00502675	0.0226314	0.0670101	Leadership	Leadership	Leadership	Leadership	Leadership->Leadership	1
LeadMot3	1	12	InitiateStruct	Encourages the use of uniform procedures	Consideration	Puts suggestions made by the group into operation	Consideration ->InitiateStruct	0	0.170823	0.339848	0.0829365	0.0085884	0.0800437	0.339848	0.0829365	0.0085884	0.0800437	Leadership	Leadership	Leadership	Leadership	Leadership->Leadership	1
LeadMot3	1	14	InitiateStruct	Encourages the use of uniform procedures	Consideration	Looks out for the personal welfare of group members	Consideration ->InitiateStruct	0	0.188113	0.350881	0.021124	-0.0380709	0.0817096	0.350881	0.021124	-0.0380709	0.0817096	Leadership	Leadership	Leadership	Leadership	Leadership->Leadership	1
LeadMot3	6	15	InitiateStruct	Makes sure that his/her part in the group is understood by the group members	Consideration	Is willing to make changes	Consideration ->InitiateStruct	0	0.382255	0.428969	0.0714669	0.0145838	0.0820138	0.428969	0.0714669	0.0145838	0.0820138	Leadership	Leadership	Leadership	Leadership	Leadership->Leadership	1
LeadMot3	4	15	InitiateStruct	Decides what shall be done and how it shall be done	Consideration	Is willing to make changes	Consideration ->InitiateStruct	0	-0.00763375	0.428489	0.216681	0.194501	0.0979622	0.428489	0.216681	0.194501	0.0979622	Leadership	Leadership	Leadership	Leadership	Leadership->Leadership	1
LeadMot3	4	12	InitiateStruct	Decides what shall be done and how it shall be done	Consideration	Puts suggestions made by the group into operation	Consideration ->InitiateStruct	0	-0.0418333	0.542718	0.105396	0.0263499	0.0993593	0.542718	0.105396	0.0263499	0.0993593	Leadership	Leadership	Leadership	Leadership	Leadership->Leadership	1
LeadMot3	9	15	InitiateStruct	Asks that group members follow standard rules and regulations.	Consideration	Is willing to make changes	Consideration ->InitiateStruct	0	0.215777	0.40905	0.088251	0.0676185	0.114628	0.40905	0.088251	0.0676185	0.114628	Leadership	Leadership	Leadership	Leadership	Leadership->Leadership	1
LeadMot3	3	15	InitiateStruct	Makes his/her attitudes clear to the group	Consideration	Is willing to make changes	Consideration ->InitiateStruct	0	0.488669	0.448587	0.0796528	0.0673353	0.116385	0.448587	0.0796528	0.0673353	0.116385	Leadership	Leadership	Leadership	Leadership	Leadership->Leadership	1
LeadMot3	1	11	InitiateStruct	Encourages the use of uniform procedures	Consideration	Does little things to make it pleasant to be a member of the group	Consideration ->InitiateStruct	0	0.202468	0.311476	0.018981	-0.0232469	0.117505	0.311476	0.018981	-0.0232469	0.117505	Leadership	Leadership	Leadership	Leadership	Leadership->Leadership	1
LeadMot3	4	16	InitiateStruct	Decides what shall be done and how it shall be done	Consideration	Refuses to explain his/her actions.	Consideration ->InitiateStruct	0	-0.116839	0.365232	-0.164652	0.0196603	0.118193	0.365232	-0.164652	0.0196603	0.118193	Leadership	Leadership	Leadership	Leadership	Leadership->Leadership	1
LeadMot3	4	10	InitiateStruct	Decides what shall be done and how it shall be done	Consideration	Is friendly and approachable	Consideration ->InitiateStruct	0	-0.111362	0.420295	0.0276861	0.0112945	0.122694	0.420295	0.0276861	0.0112945	0.122694	Leadership	Leadership	Leadership	Leadership	Leadership->Leadership	1
LeadMot3	9	17	InitiateStruct	Asks that group members follow standard rules and regulations.	Consideration	Acts without consulting the group.	Consideration ->InitiateStruct	0	0.21512	0.610536	0.13288	0.182679	0.264988	0.610536	0.13288	0.182679	0.264988	Leadership	Leadership	Leadership	Leadership	Leadership->Leadership	1
LeadMot3	9	12	InitiateStruct	Asks that group members follow standard rules and regulations.	Consideration	Puts suggestions made by the group into operation	Consideration ->InitiateStruct	0	0.314683	0.466523	0.142237	0.264676	0.286231	0.466523	0.142237	0.264676	0.286231	Leadership	Leadership	Leadership	Leadership	Leadership->Leadership	1
LeadMot3	9	13	InitiateStruct	Asks that group members follow standard rules and regulations.	Consideration	Treats all group members as his/her equals	Consideration ->InitiateStruct	0	0.273113	0.525742	0.273341	0.308802	0.286819	0.525742	0.273341	0.308802	0.286819	Leadership	Leadership	Leadership	Leadership	Leadership->Leadership	1
LeadMot3	2	11	InitiateStruct	Tries out his/her ideas in the group	Consideration	Does little things to make it pleasant to be a member of the group	Consideration ->InitiateStruct	0	0.452003	0.414381	0.28278	0.321544	0.366831	0.414381	0.28278	0.321544	0.366831	Leadership	Leadership	Leadership	Leadership	Leadership->Leadership	1
LeadMot3	2	14	InitiateStruct	Tries out his/her ideas in the group	Consideration	Looks out for the personal welfare of group members	Consideration ->InitiateStruct	0	0.364782	0.421969	0.304329	0.286283	0.370711	0.421969	0.304329	0.286283	0.370711	Leadership	Leadership	Leadership	Leadership	Leadership->Leadership	1
LeadMot3	3	14	InitiateStruct	Makes his/her attitudes clear to the group	Consideration	Looks out for the personal welfare of group members	Consideration ->InitiateStruct	0	0.502981	0.401508	0.252087	0.205445	0.377767	0.401508	0.252087	0.205445	0.377767	Leadership	Leadership	Leadership	Leadership	Leadership->Leadership	1
LeadMot3	3	12	InitiateStruct	Makes his/her attitudes clear to the group	Consideration	Puts suggestions made by the group into operation	Consideration ->InitiateStruct	0	0.540303	0.445669	0.302715	0.279384	0.37995	0.445669	0.302715	0.279384	0.37995	Leadership	Leadership	Leadership	Leadership	Leadership->Leadership	1
LeadMot3	3	17	InitiateStruct	Makes his/her attitudes clear to the group	Consideration	Acts without consulting the group.	Consideration ->InitiateStruct	0	0.410719	0.430409	0.210273	0.224465	0.383609	0.430409	0.210273	0.224465	0.383609	Leadership	Leadership	Leadership	Leadership	Leadership->Leadership	1
LeadMot3	2	17	InitiateStruct	Tries out his/her ideas in the group	Consideration	Acts without consulting the group.	Consideration ->InitiateStruct	0	0.252875	0.436939	0.260136	0.290254	0.386622	0.436939	0.260136	0.290254	0.386622	Leadership	Leadership	Leadership	Leadership	Leadership->Leadership	1
LeadMot3	3	11	InitiateStruct	Makes his/her attitudes clear to the group	Consideration	Does little things to make it pleasant to be a member of the group	Consideration ->InitiateStruct	0	0.512886	0.423699	0.282602	0.244586	0.402546	0.423699	0.282602	0.244586	0.402546	Leadership	Leadership	Leadership	Leadership	Leadership->Leadership	1
LeadMot3	2	12	InitiateStruct	Tries out his/her ideas in the group	Consideration	Puts suggestions made by the group into operation	Consideration ->InitiateStruct	0	0.365097	0.471188	0.378773	0.378797	0.411167	0.471188	0.378773	0.378797	0.411167	Leadership	Leadership	Leadership	Leadership	Leadership->Leadership	1
LeadMot3	5	17	InitiateStruct	Assigns group members to particular tasks	Consideration	Acts without consulting the group.	Consideration ->InitiateStruct	0	-0.066892	0.403407	0.347043	0.328622	0.413072	0.403407	0.347043	0.328622	0.413072	Leadership	Leadership	Leadership	Leadership	Leadership->Leadership	1
LeadMot3	7	13	InitiateStruct	Sees to it that the work of the group is coordinated	Consideration	Treats all group members as his/her equals	Consideration ->InitiateStruct	0	0.263466	0.368104	0.299179	0.342315	0.422088	0.368104	0.299179	0.342315	0.422088	Leadership	Leadership	Leadership	Leadership	Leadership->Leadership	1
LeadMot3	6	17	InitiateStruct	Makes sure that his/her part in the group is understood by the group members	Consideration	Acts without consulting the group.	Consideration ->InitiateStruct	0	0.256745	0.431311	0.29871	0.3605	0.425805	0.431311	0.29871	0.3605	0.425805	Leadership	Leadership	Leadership	Leadership	Leadership->Leadership	1
LeadMot3	9	11	InitiateStruct	Asks that group members follow standard rules and regulations.	Consideration	Does little things to make it pleasant to be a member of the group	Consideration ->InitiateStruct	0	0.196448	0.521662	0.371651	0.447789	0.430559	0.521662	0.371651	0.447789	0.430559	Leadership	Leadership	Leadership	Leadership	Leadership->Leadership	1
LeadMot3	5	12	InitiateStruct	Assigns group members to particular tasks	Consideration	Puts suggestions made by the group into operation	Consideration ->InitiateStruct	0	0.0619073	0.43768	0.429351	0.406548	0.44036	0.43768	0.429351	0.406548	0.44036	Leadership	Leadership	Leadership	Leadership	Leadership->Leadership	1
LeadMot3	6	12	InitiateStruct	Makes sure that his/her part in the group is understood by the group members	Consideration	Puts suggestions made by the group into operation	Consideration ->InitiateStruct	0	0.371514	0.452301	0.435306	0.435091	0.473524	0.452301	0.435306	0.435091	0.473524	Leadership	Leadership	Leadership	Leadership	Leadership->Leadership	1
LeadMot3	9	14	InitiateStruct	Asks that group members follow standard rules and regulations.	Consideration	Looks out for the personal welfare of group members	Consideration ->InitiateStruct	0	0.251042	0.480281	0.394031	0.428197	0.47772	0.480281	0.394031	0.428197	0.47772	Leadership	Leadership	Leadership	Leadership	Leadership->Leadership	1
LeadMot3	5	13	InitiateStruct	Assigns group members to particular tasks	Consideration	Treats all group members as his/her equals	Consideration ->InitiateStruct	0	-0.0110563	0.52838	0.56954	0.535857	0.490699	0.52838	0.56954	0.535857	0.490699	Leadership	Leadership	Leadership	Leadership	Leadership->Leadership	1
LeadMot3	7	17	InitiateStruct	Sees to it that the work of the group is coordinated	Consideration	Acts without consulting the group.	Consideration ->InitiateStruct	0	0.22797	0.345085	0.408145	0.487326	0.544388	0.345085	0.408145	0.487326	0.544388	Leadership	Leadership	Leadership	Leadership	Leadership->Leadership	1
LeadMot3	6	16	InitiateStruct	Makes sure that his/her part in the group is understood by the group members	Consideration	Refuses to explain his/her actions.	Consideration ->InitiateStruct	0	0.221367	0.454554	0.566164	0.476025	0.574512	0.454554	0.566164	0.476025	0.574512	Leadership	Leadership	Leadership	Leadership	Leadership->Leadership	1
LeadMot3	7	11	InitiateStruct	Sees to it that the work of the group is coordinated	Consideration	Does little things to make it pleasant to be a member of the group	Consideration ->InitiateStruct	0	0.30835	0.35265	0.518768	0.544624	0.600932	0.35265	0.518768	0.544624	0.600932	Leadership	Leadership	Leadership	Leadership	Leadership->Leadership	1
LeadMot3	7	14	InitiateStruct	Sees to it that the work of the group is coordinated	Consideration	Looks out for the personal welfare of group members	Consideration ->InitiateStruct	0	0.290751	0.343875	0.476573	0.484634	0.622755	0.343875	0.476573	0.484634	0.622755	Leadership	Leadership	Leadership	Leadership	Leadership->Leadership	1
LeadMot3	7	12	InitiateStruct	Sees to it that the work of the group is coordinated	Consideration	Puts suggestions made by the group into operation	Consideration ->InitiateStruct	0	0.274567	0.34063	0.446423	0.553985	0.636196	0.34063	0.446423	0.553985	0.636196	Leadership	Leadership	Leadership	Leadership	Leadership->Leadership	1
LeadMot3	6	14	InitiateStruct	Makes sure that his/her part in the group is understood by the group members	Consideration	Looks out for the personal welfare of group members	Consideration ->InitiateStruct	0	0.395427	0.462988	0.625971	0.657518	0.650927	0.462988	0.625971	0.657518	0.650927	Leadership	Leadership	Leadership	Leadership	Leadership->Leadership	1
LeadMot3	6	11	InitiateStruct	Makes sure that his/her part in the group is understood by the group members	Consideration	Does little things to make it pleasant to be a member of the group	Consideration ->InitiateStruct	0	0.392788	0.510342	0.664177	0.739299	0.652119	0.510342	0.664177	0.739299	0.652119	Leadership	Leadership	Leadership	Leadership	Leadership->Leadership	1
LeadMot3	5	11	InitiateStruct	Assigns group members to particular tasks	Consideration	Does little things to make it pleasant to be a member of the group	Consideration ->InitiateStruct	0	0.0516163	0.504812	0.79655	0.785712	0.6924	0.504812	0.79655	0.785712	0.6924	Leadership	Leadership	Leadership	Leadership	Leadership->Leadership	1
LeadMot3	2	16	InitiateStruct	Tries out his/her ideas in the group	Consideration	Refuses to explain his/her actions.	Consideration ->InitiateStruct	0	0.171452	0.478908	0.706761	0.662987	0.698108	0.478908	0.706761	0.662987	0.698108	Leadership	Leadership	Leadership	Leadership	Leadership->Leadership	1
LeadMot3	3	16	InitiateStruct	Makes his/her attitudes clear to the group	Consideration	Refuses to explain his/her actions.	Consideration ->InitiateStruct	0	0.350806	0.424635	0.670771	0.650315	0.715008	0.424635	0.670771	0.650315	0.715008	Leadership	Leadership	Leadership	Leadership	Leadership->Leadership	1
LeadMot3	5	14	InitiateStruct	Assigns group members to particular tasks	Consideration	Looks out for the personal welfare of group members	Consideration ->InitiateStruct	0	0.0460749	0.495936	0.794603	0.757427	0.756858	0.495936	0.794603	0.757427	0.756858	Leadership	Leadership	Leadership	Leadership	Leadership->Leadership	1
LeadMot3	2	13	InitiateStruct	Tries out his/her ideas in the group	Consideration	Treats all group members as his/her equals	Consideration ->InitiateStruct	0	0.287718	0.415115	0.760769	0.743144	0.804512	0.415115	0.760769	0.743144	0.804512	Leadership	Leadership	Leadership	Leadership	Leadership->Leadership	1
LeadMot3	3	13	InitiateStruct	Makes his/her attitudes clear to the group	Consideration	Treats all group members as his/her equals	Consideration ->InitiateStruct	0	0.489229	0.408554	0.709301	0.680907	0.809872	0.408554	0.709301	0.680907	0.809872	Leadership	Leadership	Leadership	Leadership	Leadership->Leadership	1
LeadMot3	6	13	InitiateStruct	Makes sure that his/her part in the group is understood by the group members	Consideration	Treats all group members as his/her equals	Consideration ->InitiateStruct	0	0.324951	0.516848	0.870462	0.879975	0.895871	0.516848	0.870462	0.879975	0.895871	Leadership	Leadership	Leadership	Leadership	Leadership->Leadership	1
LeadMot3	4	5	InitiateStruct	Decides what shall be done and how it shall be done	InitiateStruct	Assigns group members to particular tasks	InitiateStruct->InitiateStruct	1	0.343963	0.412717	0.101858	0.0292551	-0.0635078	0.412717	0.101858	0.0292551	-0.0635078	Leadership	Leadership	Leadership	Leadership	Leadership->Leadership	1
LeadMot3	4	8	InitiateStruct	Decides what shall be done and how it shall be done	InitiateStruct	Maintains definite standards of performance	InitiateStruct->InitiateStruct	1	0.274069	0.481195	0.0700769	0.0918097	-0.0559909	0.481195	0.0700769	0.0918097	-0.0559909	Leadership	Leadership	Leadership	Leadership	Leadership->Leadership	1
LeadMot3	1	3	InitiateStruct	Encourages the use of uniform procedures	InitiateStruct	Makes his/her attitudes clear to the group	InitiateStruct->InitiateStruct	1	0.289371	0.359891	0.066668	0.0119258	-0.0531128	0.359891	0.066668	0.0119258	-0.0531128	Leadership	Leadership	Leadership	Leadership	Leadership->Leadership	1
LeadMot3	1	2	InitiateStruct	Encourages the use of uniform procedures	InitiateStruct	Tries out his/her ideas in the group	InitiateStruct->InitiateStruct	1	0.275607	0.495491	0.0705999	-0.0215268	-0.040512	0.495491	0.0705999	-0.0215268	-0.040512	Leadership	Leadership	Leadership	Leadership	Leadership->Leadership	1
LeadMot3	2	8	InitiateStruct	Tries out his/her ideas in the group	InitiateStruct	Maintains definite standards of performance	InitiateStruct->InitiateStruct	1	0.472541	0.446171	0.0516309	0.0306923	-0.00172107	0.446171	0.0516309	0.0306923	-0.00172107	Leadership	Leadership	Leadership	Leadership	Leadership->Leadership	1
LeadMot3	1	4	InitiateStruct	Encourages the use of uniform procedures	InitiateStruct	Decides what shall be done and how it shall be done	InitiateStruct->InitiateStruct	1	0.324626	0.406803	0.0823054	0.0549768	-0.00069063	0.406803	0.0823054	0.0549768	-0.00069063	Leadership	Leadership	Leadership	Leadership	Leadership->Leadership	1
LeadMot3	3	8	InitiateStruct	Makes his/her attitudes clear to the group	InitiateStruct	Maintains definite standards of performance	InitiateStruct->InitiateStruct	1	0.56048	0.414963	0.0730591	0.059109	0.00255931	0.414963	0.0730591	0.059109	0.00255931	Leadership	Leadership	Leadership	Leadership	Leadership->Leadership	1
LeadMot3	1	6	InitiateStruct	Encourages the use of uniform procedures	InitiateStruct	Makes sure that his/her part in the group is understood by the group members	InitiateStruct->InitiateStruct	1	0.317574	0.3709	0.0656935	-0.0355955	0.00816859	0.3709	0.0656935	-0.0355955	0.00816859	Leadership	Leadership	Leadership	Leadership	Leadership->Leadership	1
LeadMot3	1	9	InitiateStruct	Encourages the use of uniform procedures	InitiateStruct	Asks that group members follow standard rules and regulations.	InitiateStruct->InitiateStruct	1	0.370893	0.355773	0.0980071	0.0664186	0.0103294	0.355773	0.0980071	0.0664186	0.0103294	Leadership	Leadership	Leadership	Leadership	Leadership->Leadership	1
LeadMot3	7	8	InitiateStruct	Sees to it that the work of the group is coordinated	InitiateStruct	Maintains definite standards of performance	InitiateStruct->InitiateStruct	1	0.589696	0.374493	0.0613076	0.00421271	0.0107537	0.374493	0.0613076	0.00421271	0.0107537	Leadership	Leadership	Leadership	Leadership	Leadership->Leadership	1
LeadMot3	6	8	InitiateStruct	Makes sure that his/her part in the group is understood by the group members	InitiateStruct	Maintains definite standards of performance	InitiateStruct->InitiateStruct	1	0.53158	0.447741	0.103779	0.0662222	0.0125313	0.447741	0.103779	0.0662222	0.0125313	Leadership	Leadership	Leadership	Leadership	Leadership->Leadership	1
LeadMot3	1	5	InitiateStruct	Encourages the use of uniform procedures	InitiateStruct	Assigns group members to particular tasks	InitiateStruct->InitiateStruct	1	0.192954	0.465934	0.057066	0.00141452	0.0146111	0.465934	0.057066	0.00141452	0.0146111	Leadership	Leadership	Leadership	Leadership	Leadership->Leadership	1
LeadMot3	5	8	InitiateStruct	Assigns group members to particular tasks	InitiateStruct	Maintains definite standards of performance	InitiateStruct->InitiateStruct	1	0.211317	0.44454	0.151667	0.0584675	0.0158354	0.44454	0.151667	0.0584675	0.0158354	Leadership	Leadership	Leadership	Leadership	Leadership->Leadership	1
LeadMot3	4	9	InitiateStruct	Decides what shall be done and how it shall be done	InitiateStruct	Asks that group members follow standard rules and regulations.	InitiateStruct->InitiateStruct	1	0.162054	0.385099	0.0764343	0.0639246	0.0292198	0.385099	0.0764343	0.0639246	0.0292198	Leadership	Leadership	Leadership	Leadership	Leadership->Leadership	1
LeadMot3	1	7	InitiateStruct	Encourages the use of uniform procedures	InitiateStruct	Sees to it that the work of the group is coordinated	InitiateStruct->InitiateStruct	1	0.393704	0.396039	0.113545	-0.0175568	0.0349192	0.396039	0.113545	-0.0175568	0.0349192	Leadership	Leadership	Leadership	Leadership	Leadership->Leadership	1
LeadMot3	1	8	InitiateStruct	Encourages the use of uniform procedures	InitiateStruct	Maintains definite standards of performance	InitiateStruct->InitiateStruct	1	0.394211	0.419757	0.0787063	0.139313	0.0365846	0.419757	0.0787063	0.139313	0.0365846	Leadership	Leadership	Leadership	Leadership	Leadership->Leadership	1
LeadMot3	4	7	InitiateStruct	Decides what shall be done and how it shall be done	InitiateStruct	Sees to it that the work of the group is coordinated	InitiateStruct->InitiateStruct	1	0.418709	0.450024	0.131495	0.0124674	0.0477403	0.450024	0.131495	0.0124674	0.0477403	Leadership	Leadership	Leadership	Leadership	Leadership->Leadership	1
LeadMot3	4	6	InitiateStruct	Decides what shall be done and how it shall be done	InitiateStruct	Makes sure that his/her part in the group is understood by the group members	InitiateStruct->InitiateStruct	1	0.316674	0.504352	0.0362982	0.0394288	0.0546144	0.504352	0.0362982	0.0394288	0.0546144	Leadership	Leadership	Leadership	Leadership	Leadership->Leadership	1
LeadMot3	2	4	InitiateStruct	Tries out his/her ideas in the group	InitiateStruct	Decides what shall be done and how it shall be done	InitiateStruct->InitiateStruct	1	0.214216	0.348048	-0.0363133	-0.0227093	0.101475	0.348048	-0.0363133	-0.0227093	0.101475	Leadership	Leadership	Leadership	Leadership	Leadership->Leadership	1
LeadMot3	3	4	InitiateStruct	Makes his/her attitudes clear to the group	InitiateStruct	Decides what shall be done and how it shall be done	InitiateStruct->InitiateStruct	1	0.154103	0.346911	0.0146659	-0.000808554	0.109263	0.346911	0.0146659	-0.000808554	0.109263	Leadership	Leadership	Leadership	Leadership	Leadership->Leadership	1
LeadMot3	2	9	InitiateStruct	Tries out his/her ideas in the group	InitiateStruct	Asks that group members follow standard rules and regulations.	InitiateStruct->InitiateStruct	1	0.157177	0.533271	0.118699	0.22941	0.226862	0.533271	0.118699	0.22941	0.226862	Leadership	Leadership	Leadership	Leadership	Leadership->Leadership	1
LeadMot3	3	9	InitiateStruct	Makes his/her attitudes clear to the group	InitiateStruct	Asks that group members follow standard rules and regulations.	InitiateStruct->InitiateStruct	1	0.371272	0.489807	0.100907	0.162071	0.263536	0.489807	0.100907	0.162071	0.263536	Leadership	Leadership	Leadership	Leadership	Leadership->Leadership	1
LeadMot3	8	9	InitiateStruct	Maintains definite standards of performance	InitiateStruct	Asks that group members follow standard rules and regulations.	InitiateStruct->InitiateStruct	1	0.368206	0.485859	0.376037	0.345039	0.264157	0.485859	0.376037	0.345039	0.264157	Leadership	Leadership	Leadership	Leadership	Leadership->Leadership	1
LeadMot3	2	5	InitiateStruct	Tries out his/her ideas in the group	InitiateStruct	Assigns group members to particular tasks	InitiateStruct->InitiateStruct	1	0.163302	0.552361	0.29278	0.296825	0.31215	0.552361	0.29278	0.296825	0.31215	Leadership	Leadership	Leadership	Leadership	Leadership->Leadership	1
LeadMot3	3	5	InitiateStruct	Makes his/her attitudes clear to the group	InitiateStruct	Assigns group members to particular tasks	InitiateStruct->InitiateStruct	1	0.124887	0.488238	0.24489	0.215519	0.328815	0.488238	0.24489	0.215519	0.328815	Leadership	Leadership	Leadership	Leadership	Leadership->Leadership	1
LeadMot3	6	9	InitiateStruct	Makes sure that his/her part in the group is understood by the group members	InitiateStruct	Asks that group members follow standard rules and regulations.	InitiateStruct->InitiateStruct	1	0.259581	0.530081	0.314441	0.407037	0.370442	0.530081	0.314441	0.407037	0.370442	Leadership	Leadership	Leadership	Leadership	Leadership->Leadership	1
LeadMot3	7	9	InitiateStruct	Sees to it that the work of the group is coordinated	InitiateStruct	Asks that group members follow standard rules and regulations.	InitiateStruct->InitiateStruct	1	0.236415	0.358679	0.190025	0.295918	0.370624	0.358679	0.190025	0.295918	0.370624	Leadership	Leadership	Leadership	Leadership	Leadership->Leadership	1
LeadMot3	5	9	InitiateStruct	Assigns group members to particular tasks	InitiateStruct	Asks that group members follow standard rules and regulations.	InitiateStruct->InitiateStruct	1	0.175138	0.484485	0.437083	0.406117	0.417631	0.484485	0.437083	0.406117	0.417631	Leadership	Leadership	Leadership	Leadership	Leadership->Leadership	1
LeadMot3	2	7	InitiateStruct	Tries out his/her ideas in the group	InitiateStruct	Sees to it that the work of the group is coordinated	InitiateStruct->InitiateStruct	1	0.365687	0.418032	0.40947	0.378401	0.482676	0.418032	0.40947	0.378401	0.482676	Leadership	Leadership	Leadership	Leadership	Leadership->Leadership	1
LeadMot3	3	7	InitiateStruct	Makes his/her attitudes clear to the group	InitiateStruct	Sees to it that the work of the group is coordinated	InitiateStruct->InitiateStruct	1	0.338732	0.379814	0.332295	0.304859	0.483575	0.379814	0.332295	0.304859	0.483575	Leadership	Leadership	Leadership	Leadership	Leadership->Leadership	1
LeadMot3	5	7	InitiateStruct	Assigns group members to particular tasks	InitiateStruct	Sees to it that the work of the group is coordinated	InitiateStruct->InitiateStruct	1	0.302584	0.437281	0.502724	0.543205	0.588308	0.437281	0.502724	0.543205	0.588308	Leadership	Leadership	Leadership	Leadership	Leadership->Leadership	1
LeadMot3	5	6	InitiateStruct	Assigns group members to particular tasks	InitiateStruct	Makes sure that his/her part in the group is understood by the group members	InitiateStruct->InitiateStruct	1	0.310044	0.542598	0.652894	0.656309	0.598988	0.542598	0.652894	0.656309	0.598988	Leadership	Leadership	Leadership	Leadership	Leadership->Leadership	1
LeadMot3	6	7	InitiateStruct	Makes sure that his/her part in the group is understood by the group members	InitiateStruct	Sees to it that the work of the group is coordinated	InitiateStruct->InitiateStruct	1	0.485842	0.403848	0.493671	0.501131	0.617012	0.403848	0.493671	0.501131	0.617012	Leadership	Leadership	Leadership	Leadership	Leadership->Leadership	1
LeadMot3	2	6	InitiateStruct	Tries out his/her ideas in the group	InitiateStruct	Makes sure that his/her part in the group is understood by the group members	InitiateStruct->InitiateStruct	1	0.437408	0.537556	0.809937	0.807657	0.845115	0.537556	0.809937	0.807657	0.845115	Leadership	Leadership	Leadership	Leadership	Leadership->Leadership	1
LeadMot3	3	6	InitiateStruct	Makes his/her attitudes clear to the group	InitiateStruct	Makes sure that his/her part in the group is understood by the group members	InitiateStruct->InitiateStruct	1	0.498887	0.554427	0.754181	0.714738	0.863924	0.554427	0.754181	0.714738	0.863924	Leadership	Leadership	Leadership	Leadership	Leadership->Leadership	1
LeadMot3	2	3	InitiateStruct	Tries out his/her ideas in the group	InitiateStruct	Makes his/her attitudes clear to the group	InitiateStruct->InitiateStruct	1	0.461659	0.576309	0.844917	0.839852	0.884775	0.576309	0.844917	0.839852	0.884775	Leadership	Leadership	Leadership	Leadership	Leadership->Leadership	1
LeadMot3	17	42	Consideration	Acts without consulting the group.	LMX	My efforts are reciprocated by my manager	Consideration ->LMX	0	0.364853	0.347619	-0.00271737	0.03122	-0.0847891	0.347619	-0.00271737	0.03122	-0.0847891	Leadership	Leadership	Leadership	Leadership	Leadership->Leadership	1
LeadMot3	11	42	Consideration	Does little things to make it pleasant to be a member of the group	LMX	My efforts are reciprocated by my manager	Consideration ->LMX	0	0.502285	0.330755	-0.0403005	-0.0314766	-0.0673339	0.330755	-0.0403005	-0.0314766	-0.0673339	Leadership	Leadership	Leadership	Leadership	Leadership->Leadership	1
LeadMot3	14	39	Consideration	Looks out for the personal welfare of group members	LMX	I do not have to specify the exact conditions to know my manager will return a favor	Consideration ->LMX	0	0.480045	0.380395	-0.0752094	0.00650981	-0.0657285	0.380395	-0.0752094	0.00650981	-0.0657285	Leadership	Leadership	Leadership	Leadership	Leadership->Leadership	1
LeadMot3	11	45	Consideration	Does little things to make it pleasant to be a member of the group	LMX	Voluntary actions on my part will be returned in some way by my manager	Consideration ->LMX	0	0.505993	0.366693	0.0383165	0.0358961	-0.0646204	0.366693	0.0383165	0.0358961	-0.0646204	Leadership	Leadership	Leadership	Leadership	Leadership->Leadership	1
LeadMot3	17	39	Consideration	Acts without consulting the group.	LMX	I do not have to specify the exact conditions to know my manager will return a favor	Consideration ->LMX	0	0.32622	0.337234	-0.0434905	0.0455991	-0.0597429	0.337234	-0.0434905	0.0455991	-0.0597429	Leadership	Leadership	Leadership	Leadership	Leadership->Leadership	1
LeadMot3	17	41	Consideration	Acts without consulting the group.	LMX	I have a balance of inputs and outputs with my manager	Consideration ->LMX	0	0.433351	0.394718	-0.00277978	-0.0191013	-0.0561703	0.394718	-0.00277978	-0.0191013	-0.0561703	Leadership	Leadership	Leadership	Leadership	Leadership->Leadership	1
LeadMot3	17	45	Consideration	Acts without consulting the group.	LMX	Voluntary actions on my part will be returned in some way by my manager	Consideration ->LMX	0	0.302645	0.325735	-0.0065673	0.0397943	-0.0557103	0.325735	-0.0065673	0.0397943	-0.0557103	Leadership	Leadership	Leadership	Leadership	Leadership->Leadership	1
LeadMot3	14	45	Consideration	Looks out for the personal welfare of group members	LMX	Voluntary actions on my part will be returned in some way by my manager	Consideration ->LMX	0	0.486934	0.365717	-0.0255231	0.0483882	-0.0534638	0.365717	-0.0255231	0.0483882	-0.0534638	Leadership	Leadership	Leadership	Leadership	Leadership->Leadership	1
LeadMot3	14	42	Consideration	Looks out for the personal welfare of group members	LMX	My efforts are reciprocated by my manager	Consideration ->LMX	0	0.492686	0.33416	-0.0435627	0.00319502	-0.0531885	0.33416	-0.0435627	0.00319502	-0.0531885	Leadership	Leadership	Leadership	Leadership	Leadership->Leadership	1
LeadMot3	17	40	Consideration	Acts without consulting the group.	LMX	If my manager does something for me, I will return the favor at some point	Consideration ->LMX	0	0.371544	0.357028	-0.0252484	0.0247225	-0.047639	0.357028	-0.0252484	0.0247225	-0.047639	Leadership	Leadership	Leadership	Leadership	Leadership->Leadership	1
LeadMot3	15	41	Consideration	Is willing to make changes	LMX	I have a balance of inputs and outputs with my manager	Consideration ->LMX	0	0.5436	0.310506	0.00244054	-0.00497546	-0.0469294	0.310506	0.00244054	-0.00497546	-0.0469294	Leadership	Leadership	Leadership	Leadership	Leadership->Leadership	1
LeadMot3	11	38	Consideration	Does little things to make it pleasant to be a member of the group	LMX	My manager and I have a two-way exchange reIationship	Consideration ->LMX	0	0.609219	0.356202	-0.0516277	0.0128579	-0.0455148	0.356202	-0.0516277	0.0128579	-0.0455148	Leadership	Leadership	Leadership	Leadership	Leadership->Leadership	1
LeadMot3	17	38	Consideration	Acts without consulting the group.	LMX	My manager and I have a two-way exchange reIationship	Consideration ->LMX	0	0.531621	0.317194	-0.0267956	0.0370987	-0.0420659	0.317194	-0.0267956	0.0370987	-0.0420659	Leadership	Leadership	Leadership	Leadership	Leadership->Leadership	1
LeadMot3	14	44	Consideration	Looks out for the personal welfare of group members	LMX	If I do something for my manager, he or she will eventually repay me.	Consideration ->LMX	0	0.530671	0.352181	-0.0749746	-0.0657738	-0.0366377	0.352181	-0.0749746	-0.0657738	-0.0366377	Leadership	Leadership	Leadership	Leadership	Leadership->Leadership	1
LeadMot3	11	39	Consideration	Does little things to make it pleasant to be a member of the group	LMX	I do not have to specify the exact conditions to know my manager will return a favor	Consideration ->LMX	0	0.458507	0.383332	-0.0181264	0.00104599	-0.0363491	0.383332	-0.0181264	0.00104599	-0.0363491	Leadership	Leadership	Leadership	Leadership	Leadership->Leadership	1
LeadMot3	15	40	Consideration	Is willing to make changes	LMX	If my manager does something for me, I will return the favor at some point	Consideration ->LMX	0	0.488482	0.349592	0.0310673	0.0135679	-0.0363076	0.349592	0.0310673	0.0135679	-0.0363076	Leadership	Leadership	Leadership	Leadership	Leadership->Leadership	1
LeadMot3	15	42	Consideration	Is willing to make changes	LMX	My efforts are reciprocated by my manager	Consideration ->LMX	0	0.467456	0.456434	-0.0231546	-0.0194767	-0.0328411	0.456434	-0.0231546	-0.0194767	-0.0328411	Leadership	Leadership	Leadership	Leadership	Leadership->Leadership	1
LeadMot3	17	44	Consideration	Acts without consulting the group.	LMX	If I do something for my manager, he or she will eventually repay me.	Consideration ->LMX	0	0.358203	0.307864	0.00530479	0.0431864	-0.0297949	0.307864	0.00530479	0.0431864	-0.0297949	Leadership	Leadership	Leadership	Leadership	Leadership->Leadership	1
LeadMot3	14	40	Consideration	Looks out for the personal welfare of group members	LMX	If my manager does something for me, I will return the favor at some point	Consideration ->LMX	0	0.526228	0.338854	-0.0706514	-0.0191377	-0.0253543	0.338854	-0.0706514	-0.0191377	-0.0253543	Leadership	Leadership	Leadership	Leadership	Leadership->Leadership	1
LeadMot3	11	43	Consideration	Does little things to make it pleasant to be a member of the group	LMX	My relationship with my manager is composed of comparable exchanges of giving and taking	Consideration ->LMX	0	0.502285	0.364873	-0.0586351	0.00842785	-0.0149623	0.364873	-0.0586351	0.00842785	-0.0149623	Leadership	Leadership	Leadership	Leadership	Leadership->Leadership	1
LeadMot3	14	41	Consideration	Looks out for the personal welfare of group members	LMX	I have a balance of inputs and outputs with my manager	Consideration ->LMX	0	0.566291	0.401539	-0.000285511	-0.0102724	-0.0143539	0.401539	-0.000285511	-0.0102724	-0.0143539	Leadership	Leadership	Leadership	Leadership	Leadership->Leadership	1
LeadMot3	14	38	Consideration	Looks out for the personal welfare of group members	LMX	My manager and I have a two-way exchange reIationship	Consideration ->LMX	0	0.653451	0.347012	-0.0544168	0.0175468	-0.012584	0.347012	-0.0544168	0.0175468	-0.012584	Leadership	Leadership	Leadership	Leadership	Leadership->Leadership	1
LeadMot3	14	43	Consideration	Looks out for the personal welfare of group members	LMX	My relationship with my manager is composed of comparable exchanges of giving and taking	Consideration ->LMX	0	0.492686	0.377944	-0.070178	0.0048397	-0.0116351	0.377944	-0.070178	0.0048397	-0.0116351	Leadership	Leadership	Leadership	Leadership	Leadership->Leadership	1
LeadMot3	11	44	Consideration	Does little things to make it pleasant to be a member of the group	LMX	If I do something for my manager, he or she will eventually repay me.	Consideration ->LMX	0	0.537748	0.3708	-0.0333412	-0.0339249	-0.00944226	0.3708	-0.0333412	-0.0339249	-0.00944226	Leadership	Leadership	Leadership	Leadership	Leadership->Leadership	1
LeadMot3	11	41	Consideration	Does little things to make it pleasant to be a member of the group	LMX	I have a balance of inputs and outputs with my manager	Consideration ->LMX	0	0.572964	0.385984	-0.0433638	-0.0475307	0.00130053	0.385984	-0.0433638	-0.0475307	0.00130053	Leadership	Leadership	Leadership	Leadership	Leadership->Leadership	1
LeadMot3	12	43	Consideration	Puts suggestions made by the group into operation	LMX	My relationship with my manager is composed of comparable exchanges of giving and taking	Consideration ->LMX	0	0.490005	0.358823	-0.0497814	0.0385595	0.0103338	0.358823	-0.0497814	0.0385595	0.0103338	Leadership	Leadership	Leadership	Leadership	Leadership->Leadership	1
LeadMot3	10	40	Consideration	Is friendly and approachable	LMX	If my manager does something for me, I will return the favor at some point	Consideration ->LMX	0	0.486903	0.295384	-0.0925969	-0.0388843	0.0149897	0.295384	-0.0925969	-0.0388843	0.0149897	Leadership	Leadership	Leadership	Leadership	Leadership->Leadership	1
LeadMot3	12	44	Consideration	Puts suggestions made by the group into operation	LMX	If I do something for my manager, he or she will eventually repay me.	Consideration ->LMX	0	0.503736	0.344347	-0.0458351	0.00987343	0.0179205	0.344347	-0.0458351	0.00987343	0.0179205	Leadership	Leadership	Leadership	Leadership	Leadership->Leadership	1
LeadMot3	17	43	Consideration	Acts without consulting the group.	LMX	My relationship with my manager is composed of comparable exchanges of giving and taking	Consideration ->LMX	0	0.364853	0.345112	-0.0476848	0.0280923	0.0227675	0.345112	-0.0476848	0.0280923	0.0227675	Leadership	Leadership	Leadership	Leadership	Leadership->Leadership	1
LeadMot3	15	44	Consideration	Is willing to make changes	LMX	If I do something for my manager, he or she will eventually repay me.	Consideration ->LMX	0	0.490613	0.339698	0.0532074	0.027816	0.0314786	0.339698	0.0532074	0.027816	0.0314786	Leadership	Leadership	Leadership	Leadership	Leadership->Leadership	1
LeadMot3	12	45	Consideration	Puts suggestions made by the group into operation	LMX	Voluntary actions on my part will be returned in some way by my manager	Consideration ->LMX	0	0.457544	0.344206	0.0106718	0.083226	0.0344093	0.344206	0.0106718	0.083226	0.0344093	Leadership	Leadership	Leadership	Leadership	Leadership->Leadership	1
LeadMot3	10	41	Consideration	Is friendly and approachable	LMX	I have a balance of inputs and outputs with my manager	Consideration ->LMX	0	0.547972	0.345982	-0.059129	-0.0182857	0.0382571	0.345982	-0.059129	-0.0182857	0.0382571	Leadership	Leadership	Leadership	Leadership	Leadership->Leadership	1
LeadMot3	12	42	Consideration	Puts suggestions made by the group into operation	LMX	My efforts are reciprocated by my manager	Consideration ->LMX	0	0.490005	0.353512	-0.0188069	0.0616231	0.0390197	0.353512	-0.0188069	0.0616231	0.0390197	Leadership	Leadership	Leadership	Leadership	Leadership->Leadership	1
LeadMot3	15	38	Consideration	Is willing to make changes	LMX	My manager and I have a two-way exchange reIationship	Consideration ->LMX	0	0.591072	0.275503	0.0272839	0.0189463	0.0398523	0.275503	0.0272839	0.0189463	0.0398523	Leadership	Leadership	Leadership	Leadership	Leadership->Leadership	1
LeadMot3	12	40	Consideration	Puts suggestions made by the group into operation	LMX	If my manager does something for me, I will return the favor at some point	Consideration ->LMX	0	0.486887	0.354983	-0.051413	0.0377576	0.0401988	0.354983	-0.051413	0.0377576	0.0401988	Leadership	Leadership	Leadership	Leadership	Leadership->Leadership	1
LeadMot3	10	45	Consideration	Is friendly and approachable	LMX	Voluntary actions on my part will be returned in some way by my manager	Consideration ->LMX	0	0.361173	0.294245	-0.00793453	0.0145248	0.0429568	0.294245	-0.00793453	0.0145248	0.0429568	Leadership	Leadership	Leadership	Leadership	Leadership->Leadership	1
LeadMot3	10	44	Consideration	Is friendly and approachable	LMX	If I do something for my manager, he or she will eventually repay me.	Consideration ->LMX	0	0.411414	0.362405	-0.059535	-0.0438194	0.0435876	0.362405	-0.059535	-0.0438194	0.0435876	Leadership	Leadership	Leadership	Leadership	Leadership->Leadership	1
LeadMot3	12	38	Consideration	Puts suggestions made by the group into operation	LMX	My manager and I have a two-way exchange reIationship	Consideration ->LMX	0	0.669263	0.300059	-0.0392255	0.0449323	0.0439987	0.300059	-0.0392255	0.0449323	0.0439987	Leadership	Leadership	Leadership	Leadership	Leadership->Leadership	1
LeadMot3	11	40	Consideration	Does little things to make it pleasant to be a member of the group	LMX	If my manager does something for me, I will return the favor at some point	Consideration ->LMX	0	0.512229	0.36778	-0.0117796	0.00245519	0.0509463	0.36778	-0.0117796	0.00245519	0.0509463	Leadership	Leadership	Leadership	Leadership	Leadership->Leadership	1
LeadMot3	10	39	Consideration	Is friendly and approachable	LMX	I do not have to specify the exact conditions to know my manager will return a favor	Consideration ->LMX	0	0.441589	0.347378	-0.0491886	-0.0172156	0.0515069	0.347378	-0.0491886	-0.0172156	0.0515069	Leadership	Leadership	Leadership	Leadership	Leadership->Leadership	1
LeadMot3	15	39	Consideration	Is willing to make changes	LMX	I do not have to specify the exact conditions to know my manager will return a favor	Consideration ->LMX	0	0.447888	0.371075	0.0426534	0.0136014	0.0525106	0.371075	0.0426534	0.0136014	0.0525106	Leadership	Leadership	Leadership	Leadership	Leadership->Leadership	1
LeadMot3	12	39	Consideration	Puts suggestions made by the group into operation	LMX	I do not have to specify the exact conditions to know my manager will return a favor	Consideration ->LMX	0	0.478112	0.38327	-0.074998	0.0265676	0.053222	0.38327	-0.074998	0.0265676	0.053222	Leadership	Leadership	Leadership	Leadership	Leadership->Leadership	1
LeadMot3	15	43	Consideration	Is willing to make changes	LMX	My relationship with my manager is composed of comparable exchanges of giving and taking	Consideration ->LMX	0	0.467456	0.40648	0.0197965	0.0134058	0.0588949	0.40648	0.0197965	0.0134058	0.0588949	Leadership	Leadership	Leadership	Leadership	Leadership->Leadership	1
LeadMot3	12	41	Consideration	Puts suggestions made by the group into operation	LMX	I have a balance of inputs and outputs with my manager	Consideration ->LMX	0	0.604004	0.361175	-0.0493111	-0.0231912	0.0593184	0.361175	-0.0493111	-0.0231912	0.0593184	Leadership	Leadership	Leadership	Leadership	Leadership->Leadership	1
LeadMot3	10	42	Consideration	Is friendly and approachable	LMX	My efforts are reciprocated by my manager	Consideration ->LMX	0	0.465568	0.32589	0.0257301	0.0337163	0.0675395	0.32589	0.0257301	0.0337163	0.0675395	Leadership	Leadership	Leadership	Leadership	Leadership->Leadership	1
LeadMot3	10	38	Consideration	Is friendly and approachable	LMX	My manager and I have a two-way exchange reIationship	Consideration ->LMX	0	0.652013	0.277118	-0.0337781	0.0368817	0.0781914	0.277118	-0.0337781	0.0368817	0.0781914	Leadership	Leadership	Leadership	Leadership	Leadership->Leadership	1
LeadMot3	10	43	Consideration	Is friendly and approachable	LMX	My relationship with my manager is composed of comparable exchanges of giving and taking	Consideration ->LMX	0	0.465568	0.326362	-0.0323141	0.0494656	0.0792437	0.326362	-0.0323141	0.0494656	0.0792437	Leadership	Leadership	Leadership	Leadership	Leadership->Leadership	1
LeadMot3	15	45	Consideration	Is willing to make changes	LMX	Voluntary actions on my part will be returned in some way by my manager	Consideration ->LMX	0	0.469796	0.396873	0.0739725	0.0311524	0.079818	0.396873	0.0739725	0.0311524	0.079818	Leadership	Leadership	Leadership	Leadership	Leadership->Leadership	1
LeadMot3	13	41	Consideration	Treats all group members as his/her equals	LMX	I have a balance of inputs and outputs with my manager	Consideration ->LMX	0	0.522874	0.450382	-0.0298496	-0.0781074	0.0908061	0.450382	-0.0298496	-0.0781074	0.0908061	Leadership	Leadership	Leadership	Leadership	Leadership->Leadership	1
LeadMot3	13	39	Consideration	Treats all group members as his/her equals	LMX	I do not have to specify the exact conditions to know my manager will return a favor	Consideration ->LMX	0	0.426735	0.443976	-0.0606588	-0.0627109	0.0963438	0.443976	-0.0606588	-0.0627109	0.0963438	Leadership	Leadership	Leadership	Leadership	Leadership->Leadership	1
LeadMot3	13	45	Consideration	Treats all group members as his/her equals	LMX	Voluntary actions on my part will be returned in some way by my manager	Consideration ->LMX	0	0.392423	0.416761	-0.0184416	-0.0698216	0.10165	0.416761	-0.0184416	-0.0698216	0.10165	Leadership	Leadership	Leadership	Leadership	Leadership->Leadership	1
LeadMot3	13	38	Consideration	Treats all group members as his/her equals	LMX	My manager and I have a two-way exchange reIationship	Consideration ->LMX	0	0.616349	0.441802	-0.0710698	-0.0532851	0.12604	0.441802	-0.0710698	-0.0532851	0.12604	Leadership	Leadership	Leadership	Leadership	Leadership->Leadership	1
LeadMot3	16	41	Consideration	Refuses to explain his/her actions.	LMX	I have a balance of inputs and outputs with my manager	Consideration ->LMX	0	0.39362	0.382709	-0.0327054	-0.112559	0.165433	0.382709	-0.0327054	-0.112559	0.165433	Leadership	Leadership	Leadership	Leadership	Leadership->Leadership	1
LeadMot3	13	40	Consideration	Treats all group members as his/her equals	LMX	If my manager does something for me, I will return the favor at some point	Consideration ->LMX	0	0.4707	0.396368	-0.0834498	-0.0966829	0.172857	0.396368	-0.0834498	-0.0966829	0.172857	Leadership	Leadership	Leadership	Leadership	Leadership->Leadership	1
LeadMot3	13	43	Consideration	Treats all group members as his/her equals	LMX	My relationship with my manager is composed of comparable exchanges of giving and taking	Consideration ->LMX	0	0.436683	0.372758	-0.0686012	-0.00573866	0.178104	0.372758	-0.0686012	-0.00573866	0.178104	Leadership	Leadership	Leadership	Leadership	Leadership->Leadership	1
LeadMot3	13	42	Consideration	Treats all group members as his/her equals	LMX	My efforts are reciprocated by my manager	Consideration ->LMX	0	0.436683	0.362148	-0.0218093	-0.0759738	0.187155	0.362148	-0.0218093	-0.0759738	0.187155	Leadership	Leadership	Leadership	Leadership	Leadership->Leadership	1
LeadMot3	16	39	Consideration	Refuses to explain his/her actions.	LMX	I do not have to specify the exact conditions to know my manager will return a favor	Consideration ->LMX	0	0.282891	0.408241	-0.0782128	-0.13672	0.245194	0.408241	-0.0782128	-0.13672	0.245194	Leadership	Leadership	Leadership	Leadership	Leadership->Leadership	1
LeadMot3	16	38	Consideration	Refuses to explain his/her actions.	LMX	My manager and I have a two-way exchange reIationship	Consideration ->LMX	0	0.499145	0.342227	-0.0751268	-0.146704	0.25185	0.342227	-0.0751268	-0.146704	0.25185	Leadership	Leadership	Leadership	Leadership	Leadership->Leadership	1
LeadMot3	16	43	Consideration	Refuses to explain his/her actions.	LMX	My relationship with my manager is composed of comparable exchanges of giving and taking	Consideration ->LMX	0	0.29623	0.475361	-0.00958225	-0.0558538	0.273381	0.475361	-0.00958225	-0.0558538	0.273381	Leadership	Leadership	Leadership	Leadership	Leadership->Leadership	1
LeadMot3	16	40	Consideration	Refuses to explain his/her actions.	LMX	If my manager does something for me, I will return the favor at some point	Consideration ->LMX	0	0.347512	0.402788	-0.0717223	-0.138965	0.301163	0.402788	-0.0717223	-0.138965	0.301163	Leadership	Leadership	Leadership	Leadership	Leadership->Leadership	1
LeadMot3	16	42	Consideration	Refuses to explain his/her actions.	LMX	My efforts are reciprocated by my manager	Consideration ->LMX	0	0.29623	0.400948	0.00680387	-0.113677	0.3579	0.400948	0.00680387	-0.113677	0.3579	Leadership	Leadership	Leadership	Leadership	Leadership->Leadership	1
LeadMot3	16	45	Consideration	Refuses to explain his/her actions.	LMX	Voluntary actions on my part will be returned in some way by my manager	Consideration ->LMX	0	0.230624	0.439299	0.170051	0.0872674	0.386568	0.439299	0.170051	0.0872674	0.386568	Leadership	Leadership	Leadership	Leadership	Leadership->Leadership	1
LeadMot3	13	44	Consideration	Treats all group members as his/her equals	LMX	If I do something for my manager, he or she will eventually repay me.	Consideration ->LMX	0	0.41841	0.427282	0.136503	0.0785956	0.473307	0.427282	0.136503	0.0785956	0.473307	Leadership	Leadership	Leadership	Leadership	Leadership->Leadership	1
LeadMot3	16	44	Consideration	Refuses to explain his/her actions.	LMX	If I do something for my manager, he or she will eventually repay me.	Consideration ->LMX	0	0.28206	0.370519	0.187772	0.114137	0.645974	0.370519	0.187772	0.114137	0.645974	Leadership	Leadership	Leadership	Leadership	Leadership->Leadership	1
LeadMot3	5	42	InitiateStruct	Assigns group members to particular tasks	LMX	My efforts are reciprocated by my manager	InitiateStruct->LMX	0	0.0415705	0.455264	-0.0277616	0.0935256	-0.0773784	0.455264	-0.0277616	0.0935256	-0.0773784	Leadership	Leadership	Leadership	Leadership	Leadership->Leadership	1
LeadMot3	5	43	InitiateStruct	Assigns group members to particular tasks	LMX	My relationship with my manager is composed of comparable exchanges of giving and taking	InitiateStruct->LMX	0	0.0415705	0.435004	-0.0533712	0.0672348	-0.0759974	0.435004	-0.0533712	0.0672348	-0.0759974	Leadership	Leadership	Leadership	Leadership	Leadership->Leadership	1
LeadMot3	5	38	InitiateStruct	Assigns group members to particular tasks	LMX	My manager and I have a two-way exchange reIationship	InitiateStruct->LMX	0	0.0650523	0.37222	-0.0316173	0.0847664	-0.0747868	0.37222	-0.0316173	0.0847664	-0.0747868	Leadership	Leadership	Leadership	Leadership	Leadership->Leadership	1
LeadMot3	1	40	InitiateStruct	Encourages the use of uniform procedures	LMX	If my manager does something for me, I will return the favor at some point	InitiateStruct->LMX	0	0.144455	0.357131	-0.0657183	-0.0310666	-0.0643198	0.357131	-0.0657183	-0.0310666	-0.0643198	Leadership	Leadership	Leadership	Leadership	Leadership->Leadership	1
LeadMot3	5	44	InitiateStruct	Assigns group members to particular tasks	LMX	If I do something for my manager, he or she will eventually repay me.	InitiateStruct->LMX	0	0.0774349	0.37743	-0.0388186	0.00228465	-0.0605702	0.37743	-0.0388186	0.00228465	-0.0605702	Leadership	Leadership	Leadership	Leadership	Leadership->Leadership	1
LeadMot3	1	45	InitiateStruct	Encourages the use of uniform procedures	LMX	Voluntary actions on my part will be returned in some way by my manager	InitiateStruct->LMX	0	0.189426	0.394473	-0.0229572	0.0459224	-0.0585735	0.394473	-0.0229572	0.0459224	-0.0585735	Leadership	Leadership	Leadership	Leadership	Leadership->Leadership	1
LeadMot3	1	44	InitiateStruct	Encourages the use of uniform procedures	LMX	If I do something for my manager, he or she will eventually repay me.	InitiateStruct->LMX	0	0.215996	0.326381	-0.00705592	-0.0276778	-0.0514361	0.326381	-0.00705592	-0.0276778	-0.0514361	Leadership	Leadership	Leadership	Leadership	Leadership->Leadership	1
LeadMot3	8	40	InitiateStruct	Maintains definite standards of performance	LMX	If my manager does something for me, I will return the favor at some point	InitiateStruct->LMX	0	0.356596	0.338196	0.00307063	0.0148733	-0.0488739	0.338196	0.00307063	0.0148733	-0.0488739	Leadership	Leadership	Leadership	Leadership	Leadership->Leadership	1
LeadMot3	8	42	InitiateStruct	Maintains definite standards of performance	LMX	My efforts are reciprocated by my manager	InitiateStruct->LMX	0	0.441371	0.43515	0.00373762	-0.0300994	-0.043567	0.43515	0.00373762	-0.0300994	-0.043567	Leadership	Leadership	Leadership	Leadership	Leadership->Leadership	1
LeadMot3	1	39	InitiateStruct	Encourages the use of uniform procedures	LMX	I do not have to specify the exact conditions to know my manager will return a favor	InitiateStruct->LMX	0	0.163164	0.355522	-0.0489781	-0.00906608	-0.0431997	0.355522	-0.0489781	-0.00906608	-0.0431997	Leadership	Leadership	Leadership	Leadership	Leadership->Leadership	1
LeadMot3	5	45	InitiateStruct	Assigns group members to particular tasks	LMX	Voluntary actions on my part will be returned in some way by my manager	InitiateStruct->LMX	0	0.073522	0.431585	0.0308656	0.129682	-0.0400931	0.431585	0.0308656	0.129682	-0.0400931	Leadership	Leadership	Leadership	Leadership	Leadership->Leadership	1
LeadMot3	5	40	InitiateStruct	Assigns group members to particular tasks	LMX	If my manager does something for me, I will return the favor at some point	InitiateStruct->LMX	0	0.0237688	0.391294	-0.0509074	0.039566	-0.0374823	0.391294	-0.0509074	0.039566	-0.0374823	Leadership	Leadership	Leadership	Leadership	Leadership->Leadership	1
LeadMot3	8	38	InitiateStruct	Maintains definite standards of performance	LMX	My manager and I have a two-way exchange reIationship	InitiateStruct->LMX	0	0.462105	0.321553	-0.0366455	-0.00317397	-0.0360031	0.321553	-0.0366455	-0.00317397	-0.0360031	Leadership	Leadership	Leadership	Leadership	Leadership->Leadership	1
LeadMot3	5	41	InitiateStruct	Assigns group members to particular tasks	LMX	I have a balance of inputs and outputs with my manager	InitiateStruct->LMX	0	0.0609933	0.397476	-0.00728096	0.0431592	-0.0328192	0.397476	-0.00728096	0.0431592	-0.0328192	Leadership	Leadership	Leadership	Leadership	Leadership->Leadership	1
LeadMot3	1	38	InitiateStruct	Encourages the use of uniform procedures	LMX	My manager and I have a two-way exchange reIationship	InitiateStruct->LMX	0	0.214089	0.30701	-0.0477038	-0.00361086	-0.0305941	0.30701	-0.0477038	-0.00361086	-0.0305941	Leadership	Leadership	Leadership	Leadership	Leadership->Leadership	1
LeadMot3	5	39	InitiateStruct	Assigns group members to particular tasks	LMX	I do not have to specify the exact conditions to know my manager will return a favor	InitiateStruct->LMX	0	0.0555709	0.389948	-0.0539278	0.0594858	-0.0268762	0.389948	-0.0539278	0.0594858	-0.0268762	Leadership	Leadership	Leadership	Leadership	Leadership->Leadership	1
LeadMot3	8	43	InitiateStruct	Maintains definite standards of performance	LMX	My relationship with my manager is composed of comparable exchanges of giving and taking	InitiateStruct->LMX	0	0.441371	0.425279	-0.033236	0.108885	-0.0209756	0.425279	-0.033236	0.108885	-0.0209756	Leadership	Leadership	Leadership	Leadership	Leadership->Leadership	1
LeadMot3	8	41	InitiateStruct	Maintains definite standards of performance	LMX	I have a balance of inputs and outputs with my manager	InitiateStruct->LMX	0	0.464192	0.355851	-0.0065497	-0.0150324	-0.00717666	0.355851	-0.0065497	-0.0150324	-0.00717666	Leadership	Leadership	Leadership	Leadership	Leadership->Leadership	1
LeadMot3	8	44	InitiateStruct	Maintains definite standards of performance	LMX	If I do something for my manager, he or she will eventually repay me.	InitiateStruct->LMX	0	0.464722	0.378458	-0.00819784	-0.0101662	-0.00708591	0.378458	-0.00819784	-0.0101662	-0.00708591	Leadership	Leadership	Leadership	Leadership	Leadership->Leadership	1
LeadMot3	8	45	InitiateStruct	Maintains definite standards of performance	LMX	Voluntary actions on my part will be returned in some way by my manager	InitiateStruct->LMX	0	0.414939	0.398927	0.0238827	-0.0407591	-0.00696812	0.398927	0.0238827	-0.0407591	-0.00696812	Leadership	Leadership	Leadership	Leadership	Leadership->Leadership	1
LeadMot3	1	42	InitiateStruct	Encourages the use of uniform procedures	LMX	My efforts are reciprocated by my manager	InitiateStruct->LMX	0	0.214818	0.448489	-0.0256224	0.0107504	-0.000487862	0.448489	-0.0256224	0.0107504	-0.000487862	Leadership	Leadership	Leadership	Leadership	Leadership->Leadership	1
LeadMot3	7	43	InitiateStruct	Sees to it that the work of the group is coordinated	LMX	My relationship with my manager is composed of comparable exchanges of giving and taking	InitiateStruct->LMX	0	0.315204	0.358138	-0.00138977	-0.00562553	0.0236324	0.358138	-0.00138977	-0.00562553	0.0236324	Leadership	Leadership	Leadership	Leadership	Leadership->Leadership	1
LeadMot3	8	39	InitiateStruct	Maintains definite standards of performance	LMX	I do not have to specify the exact conditions to know my manager will return a favor	InitiateStruct->LMX	0	0.362857	0.36396	0.0825965	0.0437587	0.0266095	0.36396	0.0825965	0.0437587	0.0266095	Leadership	Leadership	Leadership	Leadership	Leadership->Leadership	1
LeadMot3	1	43	InitiateStruct	Encourages the use of uniform procedures	LMX	My relationship with my manager is composed of comparable exchanges of giving and taking	InitiateStruct->LMX	0	0.214818	0.403925	-0.0950964	0.0288659	0.0301396	0.403925	-0.0950964	0.0288659	0.0301396	Leadership	Leadership	Leadership	Leadership	Leadership->Leadership	1
LeadMot3	7	44	InitiateStruct	Sees to it that the work of the group is coordinated	LMX	If I do something for my manager, he or she will eventually repay me.	InitiateStruct->LMX	0	0.371053	0.348079	0.00588636	0.00349353	0.0324354	0.348079	0.00588636	0.00349353	0.0324354	Leadership	Leadership	Leadership	Leadership	Leadership->Leadership	1
LeadMot3	1	41	InitiateStruct	Encourages the use of uniform procedures	LMX	I have a balance of inputs and outputs with my manager	InitiateStruct->LMX	0	0.221643	0.355803	-0.0772237	0.0115531	0.0374324	0.355803	-0.0772237	0.0115531	0.0374324	Leadership	Leadership	Leadership	Leadership	Leadership->Leadership	1
LeadMot3	7	38	InitiateStruct	Sees to it that the work of the group is coordinated	LMX	My manager and I have a two-way exchange reIationship	InitiateStruct->LMX	0	0.33451	0.329393	-0.00561243	0.00789154	0.0432304	0.329393	-0.00561243	0.00789154	0.0432304	Leadership	Leadership	Leadership	Leadership	Leadership->Leadership	1
LeadMot3	9	40	InitiateStruct	Asks that group members follow standard rules and regulations.	LMX	If my manager does something for me, I will return the favor at some point	InitiateStruct->LMX	0	0.181255	0.390891	-0.0216984	-0.00899045	0.0498444	0.390891	-0.0216984	-0.00899045	0.0498444	Leadership	Leadership	Leadership	Leadership	Leadership->Leadership	1
LeadMot3	7	40	InitiateStruct	Sees to it that the work of the group is coordinated	LMX	If my manager does something for me, I will return the favor at some point	InitiateStruct->LMX	0	0.256208	0.353587	-0.00815746	-0.0400868	0.0504523	0.353587	-0.00815746	-0.0400868	0.0504523	Leadership	Leadership	Leadership	Leadership	Leadership->Leadership	1
LeadMot3	7	42	InitiateStruct	Sees to it that the work of the group is coordinated	LMX	My efforts are reciprocated by my manager	InitiateStruct->LMX	0	0.315204	0.363099	0.0184077	0.0172208	0.0557727	0.363099	0.0184077	0.0172208	0.0557727	Leadership	Leadership	Leadership	Leadership	Leadership->Leadership	1
LeadMot3	7	39	InitiateStruct	Sees to it that the work of the group is coordinated	LMX	I do not have to specify the exact conditions to know my manager will return a favor	InitiateStruct->LMX	0	0.265188	0.321857	-0.0064322	-0.00736366	0.0559065	0.321857	-0.0064322	-0.00736366	0.0559065	Leadership	Leadership	Leadership	Leadership	Leadership->Leadership	1
LeadMot3	9	41	InitiateStruct	Asks that group members follow standard rules and regulations.	LMX	I have a balance of inputs and outputs with my manager	InitiateStruct->LMX	0	0.299846	0.409403	0.0221333	-0.0115451	0.0560235	0.409403	0.0221333	-0.0115451	0.0560235	Leadership	Leadership	Leadership	Leadership	Leadership->Leadership	1
LeadMot3	7	41	InitiateStruct	Sees to it that the work of the group is coordinated	LMX	I have a balance of inputs and outputs with my manager	InitiateStruct->LMX	0	0.298121	0.358475	0.0231079	-0.0214363	0.0568903	0.358475	0.0231079	-0.0214363	0.0568903	Leadership	Leadership	Leadership	Leadership	Leadership->Leadership	1
LeadMot3	9	44	InitiateStruct	Asks that group members follow standard rules and regulations.	LMX	If I do something for my manager, he or she will eventually repay me.	InitiateStruct->LMX	0	0.167715	0.355384	0.027965	-0.0552559	0.0589332	0.355384	0.027965	-0.0552559	0.0589332	Leadership	Leadership	Leadership	Leadership	Leadership->Leadership	1
LeadMot3	9	43	InitiateStruct	Asks that group members follow standard rules and regulations.	LMX	My relationship with my manager is composed of comparable exchanges of giving and taking	InitiateStruct->LMX	0	0.201598	0.39609	-0.0390971	-0.0311881	0.0735993	0.39609	-0.0390971	-0.0311881	0.0735993	Leadership	Leadership	Leadership	Leadership	Leadership->Leadership	1
LeadMot3	7	45	InitiateStruct	Sees to it that the work of the group is coordinated	LMX	Voluntary actions on my part will be returned in some way by my manager	InitiateStruct->LMX	0	0.317356	0.352921	0.0825279	0.0100543	0.0784726	0.352921	0.0825279	0.0100543	0.0784726	Leadership	Leadership	Leadership	Leadership	Leadership->Leadership	1
LeadMot3	4	41	InitiateStruct	Decides what shall be done and how it shall be done	LMX	I have a balance of inputs and outputs with my manager	InitiateStruct->LMX	0	-0.01208	0.475112	-0.15328	-0.109311	0.0826401	0.475112	-0.15328	-0.109311	0.0826401	Leadership	Leadership	Leadership	Leadership	Leadership->Leadership	1
LeadMot3	9	38	InitiateStruct	Asks that group members follow standard rules and regulations.	LMX	My manager and I have a two-way exchange reIationship	InitiateStruct->LMX	0	0.318269	0.376427	-0.0171494	-0.0425038	0.0856541	0.376427	-0.0171494	-0.0425038	0.0856541	Leadership	Leadership	Leadership	Leadership	Leadership->Leadership	1
LeadMot3	9	39	InitiateStruct	Asks that group members follow standard rules and regulations.	LMX	I do not have to specify the exact conditions to know my manager will return a favor	InitiateStruct->LMX	0	0.174617	0.349246	0.0246126	-0.0217883	0.0866253	0.349246	0.0246126	-0.0217883	0.0866253	Leadership	Leadership	Leadership	Leadership	Leadership->Leadership	1
LeadMot3	6	41	InitiateStruct	Makes sure that his/her part in the group is understood by the group members	LMX	I have a balance of inputs and outputs with my manager	InitiateStruct->LMX	0	0.362507	0.428778	-0.0198286	-0.0577593	0.0869035	0.428778	-0.0198286	-0.0577593	0.0869035	Leadership	Leadership	Leadership	Leadership	Leadership->Leadership	1
LeadMot3	9	45	InitiateStruct	Asks that group members follow standard rules and regulations.	LMX	Voluntary actions on my part will be returned in some way by my manager	InitiateStruct->LMX	0	0.13091	0.411793	0.0126262	0.0169809	0.087493	0.411793	0.0126262	0.0169809	0.087493	Leadership	Leadership	Leadership	Leadership	Leadership->Leadership	1
LeadMot3	4	43	InitiateStruct	Decides what shall be done and how it shall be done	LMX	My relationship with my manager is composed of comparable exchanges of giving and taking	InitiateStruct->LMX	0	0.0633952	0.458557	-0.105133	-0.0563525	0.093489	0.458557	-0.105133	-0.0563525	0.093489	Leadership	Leadership	Leadership	Leadership	Leadership->Leadership	1
LeadMot3	9	42	InitiateStruct	Asks that group members follow standard rules and regulations.	LMX	My efforts are reciprocated by my manager	InitiateStruct->LMX	0	0.201598	0.403218	-0.00714837	-0.0101134	0.110429	0.403218	-0.00714837	-0.0101134	0.110429	Leadership	Leadership	Leadership	Leadership	Leadership->Leadership	1
LeadMot3	4	38	InitiateStruct	Decides what shall be done and how it shall be done	LMX	My manager and I have a two-way exchange reIationship	InitiateStruct->LMX	0	-0.0174867	0.389537	-0.134971	-0.105701	0.115986	0.389537	-0.134971	-0.105701	0.115986	Leadership	Leadership	Leadership	Leadership	Leadership->Leadership	1
LeadMot3	6	45	InitiateStruct	Makes sure that his/her part in the group is understood by the group members	LMX	Voluntary actions on my part will be returned in some way by my manager	InitiateStruct->LMX	0	0.310024	0.41312	0.0396213	0.0102276	0.117634	0.41312	0.0396213	0.0102276	0.117634	Leadership	Leadership	Leadership	Leadership	Leadership->Leadership	1
LeadMot3	3	41	InitiateStruct	Makes his/her attitudes clear to the group	LMX	I have a balance of inputs and outputs with my manager	InitiateStruct->LMX	0	0.515199	0.373727	-0.0672462	-0.0730836	0.117636	0.373727	-0.0672462	-0.0730836	0.117636	Leadership	Leadership	Leadership	Leadership	Leadership->Leadership	1
LeadMot3	6	39	InitiateStruct	Makes sure that his/her part in the group is understood by the group members	LMX	I do not have to specify the exact conditions to know my manager will return a favor	InitiateStruct->LMX	0	0.288204	0.392973	-0.0581676	-0.0505096	0.120802	0.392973	-0.0581676	-0.0505096	0.120802	Leadership	Leadership	Leadership	Leadership	Leadership->Leadership	1
LeadMot3	4	40	InitiateStruct	Decides what shall be done and how it shall be done	LMX	If my manager does something for me, I will return the favor at some point	InitiateStruct->LMX	0	-0.0112376	0.365095	-0.02482	-0.0462726	0.1226	0.365095	-0.02482	-0.0462726	0.1226	Leadership	Leadership	Leadership	Leadership	Leadership->Leadership	1
LeadMot3	4	42	InitiateStruct	Decides what shall be done and how it shall be done	LMX	My efforts are reciprocated by my manager	InitiateStruct->LMX	0	-0.00205089	0.421687	-0.201175	-0.123452	0.122891	0.421687	-0.201175	-0.123452	0.122891	Leadership	Leadership	Leadership	Leadership	Leadership->Leadership	1
LeadMot3	6	38	InitiateStruct	Makes sure that his/her part in the group is understood by the group members	LMX	My manager and I have a two-way exchange reIationship	InitiateStruct->LMX	0	0.393526	0.382807	-0.0571191	-0.0252699	0.130536	0.382807	-0.0571191	-0.0252699	0.130536	Leadership	Leadership	Leadership	Leadership	Leadership->Leadership	1
LeadMot3	2	41	InitiateStruct	Tries out his/her ideas in the group	LMX	I have a balance of inputs and outputs with my manager	InitiateStruct->LMX	0	0.379654	0.366394	-0.0736408	-0.0890383	0.141733	0.366394	-0.0736408	-0.0890383	0.141733	Leadership	Leadership	Leadership	Leadership	Leadership->Leadership	1
LeadMot3	4	45	InitiateStruct	Decides what shall be done and how it shall be done	LMX	Voluntary actions on my part will be returned in some way by my manager	InitiateStruct->LMX	0	0.0445996	0.423397	-0.0350529	-0.0408516	0.146869	0.423397	-0.0350529	-0.0408516	0.146869	Leadership	Leadership	Leadership	Leadership	Leadership->Leadership	1
LeadMot3	4	44	InitiateStruct	Decides what shall be done and how it shall be done	LMX	If I do something for my manager, he or she will eventually repay me.	InitiateStruct->LMX	0	0.0674499	0.360016	-0.0121132	-0.025038	0.163357	0.360016	-0.0121132	-0.025038	0.163357	Leadership	Leadership	Leadership	Leadership	Leadership->Leadership	1
LeadMot3	6	43	InitiateStruct	Makes sure that his/her part in the group is understood by the group members	LMX	My relationship with my manager is composed of comparable exchanges of giving and taking	InitiateStruct->LMX	0	0.366174	0.415374	-0.049344	0.0136626	0.167159	0.415374	-0.049344	0.0136626	0.167159	Leadership	Leadership	Leadership	Leadership	Leadership->Leadership	1
LeadMot3	6	40	InitiateStruct	Makes sure that his/her part in the group is understood by the group members	LMX	If my manager does something for me, I will return the favor at some point	InitiateStruct->LMX	0	0.292233	0.389083	-0.0677023	-0.0560709	0.167733	0.389083	-0.0677023	-0.0560709	0.167733	Leadership	Leadership	Leadership	Leadership	Leadership->Leadership	1
LeadMot3	4	39	InitiateStruct	Decides what shall be done and how it shall be done	LMX	I do not have to specify the exact conditions to know my manager will return a favor	InitiateStruct->LMX	0	0.0111984	0.29108	0.0465725	-0.0713659	0.168348	0.29108	0.0465725	-0.0713659	0.168348	Leadership	Leadership	Leadership	Leadership	Leadership->Leadership	1
LeadMot3	6	42	InitiateStruct	Makes sure that his/her part in the group is understood by the group members	LMX	My efforts are reciprocated by my manager	InitiateStruct->LMX	0	0.366174	0.392552	0.00772468	-0.0274764	0.188664	0.392552	0.00772468	-0.0274764	0.188664	Leadership	Leadership	Leadership	Leadership	Leadership->Leadership	1
LeadMot3	3	39	InitiateStruct	Makes his/her attitudes clear to the group	LMX	I do not have to specify the exact conditions to know my manager will return a favor	InitiateStruct->LMX	0	0.389646	0.398383	-0.0895671	-0.0787341	0.18934	0.398383	-0.0895671	-0.0787341	0.18934	Leadership	Leadership	Leadership	Leadership	Leadership->Leadership	1
LeadMot3	2	39	InitiateStruct	Tries out his/her ideas in the group	LMX	I do not have to specify the exact conditions to know my manager will return a favor	InitiateStruct->LMX	0	0.316546	0.410027	-0.11102	-0.114373	0.190977	0.410027	-0.11102	-0.114373	0.190977	Leadership	Leadership	Leadership	Leadership	Leadership->Leadership	1
LeadMot3	2	45	InitiateStruct	Tries out his/her ideas in the group	LMX	Voluntary actions on my part will be returned in some way by my manager	InitiateStruct->LMX	0	0.407673	0.396016	-0.0365561	-0.0710455	0.191043	0.396016	-0.0365561	-0.0710455	0.191043	Leadership	Leadership	Leadership	Leadership	Leadership->Leadership	1
LeadMot3	3	45	InitiateStruct	Makes his/her attitudes clear to the group	LMX	Voluntary actions on my part will be returned in some way by my manager	InitiateStruct->LMX	0	0.401385	0.36822	-0.0246262	-0.0353904	0.194508	0.36822	-0.0246262	-0.0353904	0.194508	Leadership	Leadership	Leadership	Leadership	Leadership->Leadership	1
LeadMot3	3	38	InitiateStruct	Makes his/her attitudes clear to the group	LMX	My manager and I have a two-way exchange reIationship	InitiateStruct->LMX	0	0.540318	0.324618	-0.095841	-0.0629699	0.202618	0.324618	-0.095841	-0.0629699	0.202618	Leadership	Leadership	Leadership	Leadership	Leadership->Leadership	1
LeadMot3	2	38	InitiateStruct	Tries out his/her ideas in the group	LMX	My manager and I have a two-way exchange reIationship	InitiateStruct->LMX	0	0.389634	0.321468	-0.0807979	-0.0594346	0.218842	0.321468	-0.0807979	-0.0594346	0.218842	Leadership	Leadership	Leadership	Leadership	Leadership->Leadership	1
LeadMot3	2	40	InitiateStruct	Tries out his/her ideas in the group	LMX	If my manager does something for me, I will return the favor at some point	InitiateStruct->LMX	0	0.354874	0.381827	-0.105665	-0.0991089	0.244088	0.381827	-0.105665	-0.0991089	0.244088	Leadership	Leadership	Leadership	Leadership	Leadership->Leadership	1
LeadMot3	3	40	InitiateStruct	Makes his/her attitudes clear to the group	LMX	If my manager does something for me, I will return the favor at some point	InitiateStruct->LMX	0	0.434212	0.357646	-0.0886177	-0.0820284	0.244611	0.357646	-0.0886177	-0.0820284	0.244611	Leadership	Leadership	Leadership	Leadership	Leadership->Leadership	1
LeadMot3	3	43	InitiateStruct	Makes his/her attitudes clear to the group	LMX	My relationship with my manager is composed of comparable exchanges of giving and taking	InitiateStruct->LMX	0	0.453311	0.371126	-0.0407088	0.00804615	0.250565	0.371126	-0.0407088	0.00804615	0.250565	Leadership	Leadership	Leadership	Leadership	Leadership->Leadership	1
LeadMot3	2	43	InitiateStruct	Tries out his/her ideas in the group	LMX	My relationship with my manager is composed of comparable exchanges of giving and taking	InitiateStruct->LMX	0	0.363824	0.413264	-0.0415246	-0.0190542	0.253271	0.413264	-0.0415246	-0.0190542	0.253271	Leadership	Leadership	Leadership	Leadership	Leadership->Leadership	1
LeadMot3	3	42	InitiateStruct	Makes his/her attitudes clear to the group	LMX	My efforts are reciprocated by my manager	InitiateStruct->LMX	0	0.453311	0.355125	-0.0318588	-0.0598211	0.263637	0.355125	-0.0318588	-0.0598211	0.263637	Leadership	Leadership	Leadership	Leadership	Leadership->Leadership	1
LeadMot3	2	42	InitiateStruct	Tries out his/her ideas in the group	LMX	My efforts are reciprocated by my manager	InitiateStruct->LMX	0	0.363824	0.54614	-0.0106828	-0.060986	0.281658	0.54614	-0.0106828	-0.060986	0.281658	Leadership	Leadership	Leadership	Leadership	Leadership->Leadership	1
LeadMot3	6	44	InitiateStruct	Makes sure that his/her part in the group is understood by the group members	LMX	If I do something for my manager, he or she will eventually repay me.	InitiateStruct->LMX	0	0.374069	0.401714	0.138801	0.115431	0.426283	0.401714	0.138801	0.115431	0.426283	Leadership	Leadership	Leadership	Leadership	Leadership->Leadership	1
LeadMot3	3	44	InitiateStruct	Makes his/her attitudes clear to the group	LMX	If I do something for my manager, he or she will eventually repay me.	InitiateStruct->LMX	0	0.433486	0.369925	0.145933	0.140017	0.551081	0.369925	0.145933	0.140017	0.551081	Leadership	Leadership	Leadership	Leadership	Leadership->Leadership	1
LeadMot3	2	44	InitiateStruct	Tries out his/her ideas in the group	LMX	If I do something for my manager, he or she will eventually repay me.	InitiateStruct->LMX	0	0.446274	0.372695	0.171414	0.157425	0.562255	0.372695	0.171414	0.157425	0.562255	Leadership	Leadership	Leadership	Leadership	Leadership->Leadership	1
LeadMot3	41	45	LMX	I have a balance of inputs and outputs with my manager	LMX	Voluntary actions on my part will be returned in some way by my manager	LMX ->LMX	1	0.582606	0.469639	0.556956	0.701022	0.464187	0.469639	0.556956	0.701022	0.464187	Leadership	Leadership	Leadership	Leadership	Leadership->Leadership	1
LeadMot3	44	45	LMX	If I do something for my manager, he or she will eventually repay me.	LMX	Voluntary actions on my part will be returned in some way by my manager	LMX ->LMX	1	0.800401	0.508116	0.52691	0.636343	0.485107	0.508116	0.52691	0.636343	0.485107	Leadership	Leadership	Leadership	Leadership	Leadership->Leadership	1
LeadMot3	43	45	LMX	My relationship with my manager is composed of comparable exchanges of giving and taking	LMX	Voluntary actions on my part will be returned in some way by my manager	LMX ->LMX	1	0.615858	0.51595	0.49115	0.54506	0.495616	0.51595	0.49115	0.54506	0.495616	Leadership	Leadership	Leadership	Leadership	Leadership->Leadership	1
LeadMot3	41	43	LMX	I have a balance of inputs and outputs with my manager	LMX	My relationship with my manager is composed of comparable exchanges of giving and taking	LMX ->LMX	1	0.682359	0.461841	0.593362	0.602562	0.501929	0.461841	0.593362	0.602562	0.501929	Leadership	Leadership	Leadership	Leadership	Leadership->Leadership	1
LeadMot3	40	43	LMX	If my manager does something for me, I will return the favor at some point	LMX	My relationship with my manager is composed of comparable exchanges of giving and taking	LMX ->LMX	1	0.655439	0.473846	0.60078	0.609911	0.536001	0.473846	0.60078	0.609911	0.536001	Leadership	Leadership	Leadership	Leadership	Leadership->Leadership	1
LeadMot3	43	44	LMX	My relationship with my manager is composed of comparable exchanges of giving and taking	LMX	If I do something for my manager, he or she will eventually repay me.	LMX ->LMX	1	0.685086	0.478207	0.527711	0.537525	0.568482	0.478207	0.527711	0.537525	0.568482	Leadership	Leadership	Leadership	Leadership	Leadership->Leadership	1
LeadMot3	41	44	LMX	I have a balance of inputs and outputs with my manager	LMX	If I do something for my manager, he or she will eventually repay me.	LMX ->LMX	1	0.626692	0.515975	0.691447	0.736816	0.572671	0.515975	0.691447	0.736816	0.572671	Leadership	Leadership	Leadership	Leadership	Leadership->Leadership	1
LeadMot3	39	43	LMX	I do not have to specify the exact conditions to know my manager will return a favor	LMX	My relationship with my manager is composed of comparable exchanges of giving and taking	LMX ->LMX	1	0.555786	0.465319	0.464862	0.509304	0.591556	0.465319	0.464862	0.509304	0.591556	Leadership	Leadership	Leadership	Leadership	Leadership->Leadership	1
LeadMot3	38	45	LMX	My manager and I have a two-way exchange reIationship	LMX	Voluntary actions on my part will be returned in some way by my manager	LMX ->LMX	1	0.499449	0.510212	0.617792	0.658983	0.623547	0.510212	0.617792	0.658983	0.623547	Leadership	Leadership	Leadership	Leadership	Leadership->Leadership	1
LeadMot3	42	45	LMX	My efforts are reciprocated by my manager	LMX	Voluntary actions on my part will be returned in some way by my manager	LMX ->LMX	1	0.615858	0.538271	0.674052	0.797338	0.624611	0.538271	0.674052	0.797338	0.624611	Leadership	Leadership	Leadership	Leadership	Leadership->Leadership	1
LeadMot3	40	41	LMX	If my manager does something for me, I will return the favor at some point	LMX	I have a balance of inputs and outputs with my manager	LMX ->LMX	1	0.707608	0.452025	0.775335	0.815823	0.640144	0.452025	0.775335	0.815823	0.640144	Leadership	Leadership	Leadership	Leadership	Leadership->Leadership	1
LeadMot3	40	45	LMX	If my manager does something for me, I will return the favor at some point	LMX	Voluntary actions on my part will be returned in some way by my manager	LMX ->LMX	1	0.614344	0.517418	0.759439	0.758186	0.640228	0.517418	0.759439	0.758186	0.640228	Leadership	Leadership	Leadership	Leadership	Leadership->Leadership	1
LeadMot3	41	42	LMX	I have a balance of inputs and outputs with my manager	LMX	My efforts are reciprocated by my manager	LMX ->LMX	1	0.682359	0.485553	0.747455	0.836283	0.648922	0.485553	0.747455	0.836283	0.648922	Leadership	Leadership	Leadership	Leadership	Leadership->Leadership	1
LeadMot3	42	43	LMX	My efforts are reciprocated by my manager	LMX	My relationship with my manager is composed of comparable exchanges of giving and taking	LMX ->LMX	1	0.717164	0.515495	0.660332	0.652007	0.64983	0.515495	0.660332	0.652007	0.64983	Leadership	Leadership	Leadership	Leadership	Leadership->Leadership	1
LeadMot3	40	42	LMX	If my manager does something for me, I will return the favor at some point	LMX	My efforts are reciprocated by my manager	LMX ->LMX	1	0.655439	0.538817	0.761453	0.826273	0.656736	0.538817	0.761453	0.826273	0.656736	Leadership	Leadership	Leadership	Leadership	Leadership->Leadership	1
LeadMot3	38	43	LMX	My manager and I have a two-way exchange reIationship	LMX	My relationship with my manager is composed of comparable exchanges of giving and taking	LMX ->LMX	1	0.599766	0.562261	0.66616	0.772737	0.681332	0.562261	0.66616	0.772737	0.681332	Leadership	Leadership	Leadership	Leadership	Leadership->Leadership	1
LeadMot3	42	44	LMX	My efforts are reciprocated by my manager	LMX	If I do something for my manager, he or she will eventually repay me.	LMX ->LMX	1	0.685086	0.485394	0.686203	0.730281	0.685509	0.485394	0.686203	0.730281	0.685509	Leadership	Leadership	Leadership	Leadership	Leadership->Leadership	1
LeadMot3	39	41	LMX	I do not have to specify the exact conditions to know my manager will return a favor	LMX	I have a balance of inputs and outputs with my manager	LMX ->LMX	1	0.602635	0.484402	0.65102	0.68594	0.693816	0.484402	0.65102	0.68594	0.693816	Leadership	Leadership	Leadership	Leadership	Leadership->Leadership	1
LeadMot3	39	44	LMX	I do not have to specify the exact conditions to know my manager will return a favor	LMX	If I do something for my manager, he or she will eventually repay me.	LMX ->LMX	1	0.549144	0.46098	0.630758	0.656086	0.695823	0.46098	0.630758	0.656086	0.695823	Leadership	Leadership	Leadership	Leadership	Leadership->Leadership	1
LeadMot3	39	42	LMX	I do not have to specify the exact conditions to know my manager will return a favor	LMX	My efforts are reciprocated by my manager	LMX ->LMX	1	0.555786	0.461017	0.61259	0.683935	0.70275	0.461017	0.61259	0.683935	0.70275	Leadership	Leadership	Leadership	Leadership	Leadership->Leadership	1
LeadMot3	40	44	LMX	If my manager does something for me, I will return the favor at some point	LMX	If I do something for my manager, he or she will eventually repay me.	LMX ->LMX	1	0.657368	0.640547	0.754293	0.787243	0.70349	0.640547	0.754293	0.787243	0.70349	Leadership	Leadership	Leadership	Leadership	Leadership->Leadership	1
LeadMot3	39	45	LMX	I do not have to specify the exact conditions to know my manager will return a favor	LMX	Voluntary actions on my part will be returned in some way by my manager	LMX ->LMX	1	0.496863	0.478736	0.649944	0.672802	0.708344	0.478736	0.649944	0.672802	0.708344	Leadership	Leadership	Leadership	Leadership	Leadership->Leadership	1
LeadMot3	38	44	LMX	My manager and I have a two-way exchange reIationship	LMX	If I do something for my manager, he or she will eventually repay me.	LMX ->LMX	1	0.540391	0.573073	0.787296	0.712696	0.714963	0.573073	0.787296	0.712696	0.714963	Leadership	Leadership	Leadership	Leadership	Leadership->Leadership	1
LeadMot3	38	40	LMX	My manager and I have a two-way exchange reIationship	LMX	If my manager does something for me, I will return the favor at some point	LMX ->LMX	1	0.604653	0.473965	0.854312	0.774066	0.741652	0.473965	0.854312	0.774066	0.741652	Leadership	Leadership	Leadership	Leadership	Leadership->Leadership	1
LeadMot3	38	41	LMX	My manager and I have a two-way exchange reIationship	LMX	I have a balance of inputs and outputs with my manager	LMX ->LMX	1	0.690384	0.483178	0.852096	0.775787	0.768536	0.483178	0.852096	0.775787	0.768536	Leadership	Leadership	Leadership	Leadership	Leadership->Leadership	1
LeadMot3	38	42	LMX	My manager and I have a two-way exchange reIationship	LMX	My efforts are reciprocated by my manager	LMX ->LMX	1	0.599766	0.526725	0.845949	0.815437	0.782708	0.526725	0.845949	0.815437	0.782708	Leadership	Leadership	Leadership	Leadership	Leadership->Leadership	1
LeadMot3	38	39	LMX	My manager and I have a two-way exchange reIationship	LMX	I do not have to specify the exact conditions to know my manager will return a favor	LMX ->LMX	1	0.559776	0.46799	0.715663	0.670169	0.799303	0.46799	0.715663	0.670169	0.799303	Leadership	Leadership	Leadership	Leadership	Leadership->Leadership	1
LeadMot3	39	40	LMX	I do not have to specify the exact conditions to know my manager will return a favor	LMX	If my manager does something for me, I will return the favor at some point	LMX ->LMX	1	0.666816	0.538497	0.820387	0.797915	0.810426	0.538497	0.820387	0.797915	0.810426	Leadership	Leadership	Leadership	Leadership	Leadership->Leadership	1
MLQ	1	35	CR	MLQ_Item_No_1	CR	MLQ_Item_No_35	CR ->CR	1	0.546	0.420493	-0.0101764	0.0275327	-0.0458777	0.420493	-0.0101764	0.0275327	-0.0458777			Leadership	Leadership	Leadership->Leadership	1
MLQ	11	35	CR	MLQ_Item_No_11	CR	MLQ_Item_No_35	CR ->CR	1	0.442	0.432492	0.343397	0.29706	0.401462	0.432492	0.343397	0.29706	0.401462			Leadership	Leadership	Leadership->Leadership	1
MLQ	1	11	CR	MLQ_Item_No_45	CR	MLQ_Item_No_11	CR ->CR	1	0.439	0.394353	0.0625325	0.0455459	0.0808549	0.394353	0.0625325	0.0455459	0.0808549			Leadership	Leadership	Leadership->Leadership	1
MLQ	1	16	CR	MLQ_Item_No_45	CR	MLQ_Item_No_16	CR ->CR	1	0.443	0.392891	0.105064	0.118324	0.0227503	0.392891	0.105064	0.118324	0.0227503			Leadership	Leadership	Leadership->Leadership	1
MLQ	11	16	CR	MLQ_Item_No_11	CR	MLQ_Item_No_16	CR ->CR	1	0.44	0.533574	0.612519	0.551682	0.543583	0.533574	0.612519	0.551682	0.543583			Leadership	Leadership	Leadership->Leadership	1
MLQ	16	35	CR	MLQ_Item_No_16	CR	MLQ_Item_No_35	CR ->CR	1	0.409	0.46642	0.32818	0.253775	0.525083	0.46642	0.32818	0.253775	0.525083			Leadership	Leadership	Leadership->Leadership	1
MLQ	1	33	CR	MLQ_Item_No_45	LF	MLQ_Item_No_33	CR ->LF	0	-0.35	0.406562	-0.0259445	-0.00737249	0.0874485	-0.406562	0.0259445	0.00737249	-0.0874485			Leadership	Leadership	Leadership->Leadership	1
MLQ	11	33	CR	MLQ_Item_No_11	LF	MLQ_Item_No_33	CR ->LF	0	-0.3	0.39716	0.323047	0.123485	0.426389	-0.39716	-0.323047	-0.123485	-0.426389			Leadership	Leadership	Leadership->Leadership	1
MLQ	16	28	CR	MLQ_Item_No_16	LF	MLQ_Item_No_28	CR ->LF	0	-0.22	0.423395	0.417975	0.200391	0.587162	-0.423395	-0.417975	-0.200391	-0.587162			Leadership	Leadership	Leadership->Leadership	1
MLQ	1	5	CR	MLQ_Item_No_45	LF	MLQ_Item_No_5	CR ->LF	0	-0.39	0.369611	0.0595137	-0.0304501	0.061526	-0.369611	-0.0595137	0.0304501	-0.061526			Leadership	Leadership	Leadership->Leadership	1
MLQ	1	28	CR	MLQ_Item_No_45	LF	MLQ_Item_No_28	CR ->LF	0	-0.33	0.480689	-0.0120689	0.00832018	-0.0194256	-0.480689	0.0120689	-0.00832018	0.0194256			Leadership	Leadership	Leadership->Leadership	1
MLQ	16	33	CR	MLQ_Item_No_16	LF	MLQ_Item_No_33	CR ->LF	0	-0.25	0.397544	0.373788	0.149141	0.35588	-0.397544	-0.373788	-0.149141	-0.35588			Leadership	Leadership	Leadership->Leadership	1
MLQ	1	7	CR	MLQ_Item_No_45	LF	MLQ_Item_No_7	CR ->LF	0	-0.39	0.393257	0.0510181	-0.0109906	0.00762414	-0.393257	-0.0510181	0.0109906	-0.00762414			Leadership	Leadership	Leadership->Leadership	1
MLQ	11	28	CR	MLQ_Item_No_11	LF	MLQ_Item_No_28	CR ->LF	0	-0.32	0.416311	0.384604	0.17897	0.490671	-0.416311	-0.384604	-0.17897	-0.490671			Leadership	Leadership	Leadership->Leadership	1
MLQ	1	27	CR	MLQ_Item_No_45	MBE	MLQ_Item_No_27	CR ->MBE	1	0.159	0.47375	0.0350151	0.0645129	0.018644	0.47375	0.0350151	0.0645129	0.018644			Leadership	Leadership	Leadership->Leadership	1
MLQ	1	4	CR	MLQ_Item_No_45	MBE	MLQ_Item_No_4	CR ->MBE	1	0.0347144	0.426263	-0.0276577	-0.0543127	-0.028348	0.426263	-0.0276577	-0.0543127	-0.028348			Leadership	Leadership	Leadership->Leadership	1
MLQ	1	22	CR	MLQ_Item_No_45	MBE	MLQ_Item_No_22	CR ->MBE	1	0.186	0.451931	-0.0173233	-0.0172871	-0.04924	0.451931	-0.0173233	-0.0172871	-0.04924			Leadership	Leadership	Leadership->Leadership	1
MLQ	11	24	CR	MLQ_Item_No_11	MBE	MLQ_Item_No_24	CR ->MBE	1	0.187	0.399448	0.485955	0.195972	0.503101	0.399448	0.485955	0.195972	0.503101			Leadership	Leadership	Leadership->Leadership	1
MLQ	11	27	CR	MLQ_Item_No_11	MBE	MLQ_Item_No_27	CR ->MBE	1	0.265	0.410012	0.481698	0.324369	0.438725	0.410012	0.481698	0.324369	0.438725			Leadership	Leadership	Leadership->Leadership	1
MLQ	11	22	CR	MLQ_Item_No_11	MBE	MLQ_Item_No_22	CR ->MBE	1	0.269	0.405897	0.321895	0.220306	0.436873	0.405897	0.321895	0.220306	0.436873			Leadership	Leadership	Leadership->Leadership	1
MLQ	16	24	CR	MLQ_Item_No_16	MBE	MLQ_Item_No_24	CR ->MBE	1	0.116	0.407501	0.49095	0.205521	0.555751	0.407501	0.49095	0.205521	0.555751			Leadership	Leadership	Leadership->Leadership	1
MLQ	16	27	CR	MLQ_Item_No_16	MBE	MLQ_Item_No_27	CR ->MBE	1	0.196	0.396018	0.429013	0.289174	0.384567	0.396018	0.429013	0.289174	0.384567			Leadership	Leadership	Leadership->Leadership	1
MLQ	1	24	CR	MLQ_Item_No_45	MBE	MLQ_Item_No_24	CR ->MBE	1	0.081	0.430664	-0.00222705	0.0142486	-0.0170205	0.430664	-0.00222705	0.0142486	-0.0170205			Leadership	Leadership	Leadership->Leadership	1
MLQ	16	22	CR	MLQ_Item_No_16	MBE	MLQ_Item_No_22	CR ->MBE	1	0.217	0.430799	0.340126	0.214681	0.431505	0.430799	0.340126	0.214681	0.431505			Leadership	Leadership	Leadership->Leadership	1
MLQ	16	17	CR	MLQ_Item_No_16	MBp	MLQ_Item_No_17	CR ->MBp	1	0.24	0.398191	0.327164	0.177706	0.360397	-0.398191	-0.327164	-0.177706	-0.360397			Leadership	Leadership	Leadership->Leadership	1
MLQ	16	20	CR	MLQ_Item_No_16	MBp	MLQ_Item_No_20	CR ->MBp	1	-0.28	0.432285	0.453527	0.261632	0.524359	-0.432285	-0.453527	-0.261632	-0.524359			Leadership	Leadership	Leadership->Leadership	1
MLQ	1	3	CR	MLQ_Item_No_45	MBp	Fail to interfere until problems become serious	CR ->MBp	1	-0.12	0.324238	-0.0156889	-0.0408921	-0.068608	-0.324238	0.0156889	0.0408921	0.068608			Leadership	Leadership	Leadership->Leadership	1
MLQ	1	12	CR	MLQ_Item_No_45	MBp	MLQ_Item_No_12	CR ->MBp	1	-0.39	0.447508	-0.0599768	-0.0490254	-0.0165285	-0.447508	0.0599768	0.0490254	0.0165285			Leadership	Leadership	Leadership->Leadership	1
MLQ	11	20	CR	MLQ_Item_No_11	MBp	MLQ_Item_No_20	CR ->MBp	1	-0.33	0.440276	0.423574	0.279454	0.483539	-0.440276	-0.423574	-0.279454	-0.483539			Leadership	Leadership	Leadership->Leadership	1
MLQ	1	17	CR	MLQ_Item_No_45	MBp	MLQ_Item_No_17	CR ->MBp	1	0.176	0.38447	-0.00865123	-0.0153364	-0.0478744	-0.38447	0.00865123	0.0153364	0.0478744			Leadership	Leadership	Leadership->Leadership	1
MLQ	1	20	CR	MLQ_Item_No_45	MBp	MLQ_Item_No_20	CR ->MBp	1	-0.36	0.432138	-0.0105585	-0.0492876	-0.0334238	-0.432138	0.0105585	0.0492876	0.0334238			Leadership	Leadership	Leadership->Leadership	1
MLQ	11	17	CR	MLQ_Item_No_11	MBp	MLQ_Item_No_17	CR ->MBp	1	0.183	0.401037	0.308383	0.172258	0.305106	-0.401037	-0.308383	-0.172258	-0.305106			Leadership	Leadership	Leadership->Leadership	1
MLQ	11	12	CR	MLQ_Item_No_11	MBp	MLQ_Item_No_12	CR ->MBp	1	-0.35	0.416312	0.419383	0.207578	0.510271	-0.416312	-0.419383	-0.207578	-0.510271			Leadership	Leadership	Leadership->Leadership	1
MLQandMo	45	55	CR	MLQ_Item_No_45	CR	MLQ_Item_No_11	CR ->CR	#NULL!	0.439323	0.428117	0.327212	0.350902	0.373084	0.428117	0.327212	0.350902	0.373084	TA	TA	Leadership	Leadership	Leadership->Leadership	1
MLQandMo	45	60	CR	MLQ_Item_No_45	CR	MLQ_Item_No_16	CR ->CR	#NULL!	0.464433	0.420847	0.350149	0.425904	0.343195	0.420847	0.350149	0.425904	0.343195	TA	TA	Leadership	Leadership	Leadership->Leadership	1
MLQandMo	45	79	CR	MLQ_Item_No_45	CR	MLQ_Item_No_35	CR ->CR	#NULL!	0.625018	0.434332	0.293216	0.388401	0.251022	0.434332	0.293216	0.388401	0.251022	TA	TA	Leadership	Leadership	Leadership->Leadership	1
MLQandMo	55	60	CR	MLQ_Item_No_11	CR	MLQ_Item_No_16	CR ->CR	#NULL!	0.331604	0.470438	0.585402	0.629794	0.453057	0.470438	0.585402	0.629794	0.453057	TA	TA	Leadership	Leadership	Leadership->Leadership	1
MLQandMo	55	79	CR	MLQ_Item_No_11	CR	MLQ_Item_No_35	CR ->CR	#NULL!	0.352836	0.392566	0.306388	0.416167	0.287192	0.392566	0.306388	0.416167	0.287192	TA	TA	Leadership	Leadership	Leadership->Leadership	1
MLQandMo	60	79	CR	MLQ_Item_No_16	CR	MLQ_Item_No_35	CR ->CR	#NULL!	0.400405	0.424174	0.28071	0.398079	0.421729	0.424174	0.28071	0.398079	0.421729	TA	TA	Leadership	Leadership	Leadership->Leadership	1
MLQandMo	45	72	CR	MLQ_Item_No_45	LF	MLQ_Item_No_28	CR ->LF	#NULL!	-0.428616	0.527517	0.537928	0.529521	0.440926	-0.527517	-0.537928	-0.529521	-0.440926	TA	LF	Leadership	Leadership	Leadership->Leadership	1
MLQandMo	45	77	CR	MLQ_Item_No_45	LF	MLQ_Item_No_33	CR ->LF	#NULL!	-0.388524	0.451989	0.447557	0.369164	0.411663	-0.451989	-0.447557	-0.369164	-0.411663	TA	LF	Leadership	Leadership	Leadership->Leadership	1
MLQandMo	45	49	CR	MLQ_Item_No_45	LF	MLQ_Item_No_5	CR ->LF	#NULL!	-0.445241	0.467467	0.523123	0.484603	0.436789	-0.467467	-0.523123	-0.484603	-0.436789	TA	LF	Leadership	Leadership	Leadership->Leadership	1
MLQandMo	45	51	CR	MLQ_Item_No_45	LF	MLQ_Item_No_7	CR ->LF	#NULL!	-0.490733	0.563122	0.68634	0.65303	0.494802	-0.563122	-0.68634	-0.65303	-0.494802	TA	LF	Leadership	Leadership	Leadership->Leadership	1
MLQandMo	55	72	CR	MLQ_Item_No_11	LF	MLQ_Item_No_28	CR ->LF	#NULL!	-0.337181	0.459372	0.331445	0.376522	0.351774	-0.459372	-0.331445	-0.376522	-0.351774	TA	LF	Leadership	Leadership	Leadership->Leadership	1
MLQandMo	55	77	CR	MLQ_Item_No_11	LF	MLQ_Item_No_33	CR ->LF	#NULL!	-0.322641	0.405559	0.259444	0.27817	0.310768	-0.405559	-0.259444	-0.27817	-0.310768	TA	LF	Leadership	Leadership	Leadership->Leadership	1
MLQandMo	60	72	CR	MLQ_Item_No_16	LF	MLQ_Item_No_28	CR ->LF	#NULL!	-0.201154	0.45796	0.350393	0.423401	0.455871	-0.45796	-0.350393	-0.423401	-0.455871	TA	LF	Leadership	Leadership	Leadership->Leadership	1
MLQandMo	60	77	CR	MLQ_Item_No_16	LF	MLQ_Item_No_33	CR ->LF	#NULL!	-0.258281	0.407077	0.296862	0.320465	0.206574	-0.407077	-0.296862	-0.320465	-0.206574	TA	LF	Leadership	Leadership	Leadership->Leadership	1
MLQandMo	72	79	LF	MLQ_Item_No_28	CR	MLQ_Item_No_35	CR ->LF	#NULL!	-0.405568	0.427557	0.355715	0.435224	0.233015	-0.427557	-0.355715	-0.435224	-0.233015	LF	TA	Leadership	Leadership	Leadership->Leadership	1
MLQandMo	77	79	LF	MLQ_Item_No_33	CR	MLQ_Item_No_35	CR ->LF	#NULL!	-0.385282	0.404356	0.309931	0.350112	0.196325	-0.404356	-0.309931	-0.350112	-0.196325	LF	TA	Leadership	Leadership	Leadership->Leadership	1
MLQandMo	49	55	LF	MLQ_Item_No_5	CR	MLQ_Item_No_11	CR ->LF	#NULL!	-0.219633	0.462529	0.304856	0.393428	0.304604	-0.462529	-0.304856	-0.393428	-0.304604	LF	TA	Leadership	Leadership	Leadership->Leadership	1
MLQandMo	49	60	LF	MLQ_Item_No_5	CR	MLQ_Item_No_16	CR ->LF	#NULL!	-0.241325	0.474114	0.35512	0.407049	0.425054	-0.474114	-0.35512	-0.407049	-0.425054	LF	TA	Leadership	Leadership	Leadership->Leadership	1
MLQandMo	49	79	LF	MLQ_Item_No_5	CR	MLQ_Item_No_35	CR ->LF	#NULL!	-0.419394	0.481418	0.397722	0.456478	0.265907	-0.481418	-0.397722	-0.456478	-0.265907	LF	TA	Leadership	Leadership	Leadership->Leadership	1
MLQandMo	51	55	LF	MLQ_Item_No_7	CR	MLQ_Item_No_11	CR ->LF	#NULL!	-0.243791	0.563547	0.404175	0.485695	0.375532	-0.563547	-0.404175	-0.485695	-0.375532	LF	TA	Leadership	Leadership	Leadership->Leadership	1
MLQandMo	51	60	LF	MLQ_Item_No_7	CR	MLQ_Item_No_16	CR ->LF	#NULL!	-0.284969	0.520926	0.435701	0.544671	0.447442	-0.520926	-0.435701	-0.544671	-0.447442	LF	TA	Leadership	Leadership	Leadership->Leadership	1
MLQandMo	51	79	LF	MLQ_Item_No_7	CR	MLQ_Item_No_35	CR ->LF	#NULL!	-0.345544	0.700999	0.441421	0.557682	0.408016	-0.700999	-0.441421	-0.557682	-0.408016	LF	TA	Leadership	Leadership	Leadership->Leadership	1
MLQandMo	45	66	CR	MLQ_Item_No_45	MBE	MLQ_Item_No_22	CR ->MBE	#NULL!	0.230226	0.429488	0.318042	0.211056	0.354166	0.429488	0.318042	0.211056	0.354166	TA	TA	Leadership	Leadership	Leadership->Leadership	1
MLQandMo	45	68	CR	MLQ_Item_No_45	MBE	MLQ_Item_No_24	CR ->MBE	#NULL!	0.176489	0.467577	0.570524	0.513752	0.482618	0.467577	0.570524	0.513752	0.482618	TA	TA	Leadership	Leadership	Leadership->Leadership	1
MLQandMo	45	71	CR	MLQ_Item_No_45	MBE	MLQ_Item_No_27	CR ->MBE	#NULL!	0.0674757	0.477339	0.402271	0.371022	0.313316	0.477339	0.402271	0.371022	0.313316	TA	TA	Leadership	Leadership	Leadership->Leadership	1
MLQandMo	45	48	CR	MLQ_Item_No_45	MBE	MLQ_Item_No_4	CR ->MBE	#NULL!	-0.0951269	0.440147	0.455828	0.326595	0.329415	0.440147	0.455828	0.326595	0.329415	TA	TA	Leadership	Leadership	Leadership->Leadership	1
MLQandMo	55	66	CR	MLQ_Item_No_11	MBE	MLQ_Item_No_22	CR ->MBE	#NULL!	0.232725	0.359045	0.189237	0.237082	0.329653	0.359045	0.189237	0.237082	0.329653	TA	TA	Leadership	Leadership	Leadership->Leadership	1
MLQandMo	55	68	CR	MLQ_Item_No_11	MBE	MLQ_Item_No_24	CR ->MBE	#NULL!	0.175149	0.383972	0.439015	0.384657	0.36593	0.383972	0.439015	0.384657	0.36593	TA	TA	Leadership	Leadership	Leadership->Leadership	1
MLQandMo	55	71	CR	MLQ_Item_No_11	MBE	MLQ_Item_No_27	CR ->MBE	#NULL!	0.160879	0.402715	0.437262	0.422867	0.321625	0.402715	0.437262	0.422867	0.321625	TA	TA	Leadership	Leadership	Leadership->Leadership	1
MLQandMo	60	66	CR	MLQ_Item_No_16	MBE	MLQ_Item_No_22	CR ->MBE	#NULL!	0.1648	0.382554	0.199554	0.238106	0.266873	0.382554	0.199554	0.238106	0.266873	TA	TA	Leadership	Leadership	Leadership->Leadership	1
MLQandMo	60	68	CR	MLQ_Item_No_16	MBE	MLQ_Item_No_24	CR ->MBE	#NULL!	0.10147	0.400083	0.423385	0.421189	0.40999	0.400083	0.423385	0.421189	0.40999	TA	TA	Leadership	Leadership	Leadership->Leadership	1
MLQandMo	60	71	CR	MLQ_Item_No_16	MBE	MLQ_Item_No_27	CR ->MBE	#NULL!	0.201509	0.391392	0.363437	0.404098	0.237073	0.391392	0.363437	0.404098	0.237073	TA	TA	Leadership	Leadership	Leadership->Leadership	1
MLQandMo	68	79	MBE	MLQ_Item_No_24	CR	MLQ_Item_No_35	CR ->MBE	#NULL!	0.131579	0.39245	0.416375	0.471916	0.328009	0.39245	0.416375	0.471916	0.328009	TA	TA	Leadership	Leadership	Leadership->Leadership	1
MLQandMo	71	79	MBE	My manager directs others' attention towards failures to meet standards	CR	MLQ_Item_No_35	CR ->MBE	#NULL!	0.166875	0.437676	0.431544	0.549316	0.25474	0.437676	0.431544	0.549316	0.25474	TA	TA	Leadership	Leadership	Leadership->Leadership	1
MLQandMo	66	79	MBE	My manager concentrates his/her full attention on dealing with mistakes	CR	MLQ_Item_No_35	CR ->MBE	#NULL!	0.258726	0.353396	0.256668	0.23023	0.257269	0.353396	0.256668	0.23023	0.257269	TA	TA	Leadership	Leadership	Leadership->Leadership	1
MLQandMo	48	55	MBE	My manager focuses attention on irregularities	CR	MLQ_Item_No_11	CR ->MBE	#NULL!	0.0277255	0.365052	0.329104	0.284146	0.330465	0.365052	0.329104	0.284146	0.330465	TA	TA	Leadership	Leadership	Leadership->Leadership	1
MLQandMo	48	60	MBE	My manager focuses attention on irregularities	CR	MLQ_Item_No_16	CR ->MBE	#NULL!	0.0839594	0.397835	0.360822	0.353696	0.349541	0.397835	0.360822	0.353696	0.349541	TA	TA	Leadership	Leadership	Leadership->Leadership	1
MLQandMo	48	79	MBE	My manager focuses attention on irregularities	CR	MLQ_Item_No_35	CR ->MBE	#NULL!	-0.102461	0.351273	0.330057	0.355607	0.263384	0.351273	0.330057	0.355607	0.263384	TA	TA	Leadership	Leadership	Leadership->Leadership	1
MLQandMo	45	56	CR	MLQ_Item_No_45	MBp	MLQ_Item_No_12	CR ->MBp	#NULL!	-0.450818	0.430179	0.493868	0.474838	0.47526	-0.430179	-0.493868	-0.474838	-0.47526	TA	TA	Leadership	Leadership	Leadership->Leadership	1
MLQandMo	45	61	CR	MLQ_Item_No_45	MBp	MLQ_Item_No_17	CR ->MBp	#NULL!	0.215089	0.448894	0.22799	0.209907	0.219678	-0.448894	-0.22799	-0.209907	-0.219678	TA	TA	Leadership	Leadership	Leadership->Leadership	1
MLQandMo	45	64	CR	MLQ_Item_No_45	MBp	MLQ_Item_No_20	CR ->MBp	#NULL!	-0.420512	0.460449	0.26573	0.256711	0.288387	-0.460449	-0.26573	-0.256711	-0.288387	TA	TA	Leadership	Leadership	Leadership->Leadership	1
MLQandMo	45	47	CR	MLQ_Item_No_45	MBp	MLQ_Item_No_3	CR ->MBp	#NULL!	-0.292346	0.456801	0.484398	0.413851	0.323123	-0.456801	-0.484398	-0.413851	-0.323123	TA	TA	Leadership	Leadership	Leadership->Leadership	1
MLQandMo	55	56	CR	MLQ_Item_No_11	MBp	MLQ_Item_No_12	CR ->MBp	#NULL!	-0.356801	0.369073	0.321013	0.354303	0.37487	-0.369073	-0.321013	-0.354303	-0.37487	TA	TA	Leadership	Leadership	Leadership->Leadership	1
MLQandMo	55	61	CR	MLQ_Item_No_11	MBp	MLQ_Item_No_17	CR ->MBp	#NULL!	0.203172	0.375688	0.16963	0.241849	0.266701	-0.375688	-0.16963	-0.241849	-0.266701	TA	TA	Leadership	Leadership	Leadership->Leadership	1
MLQandMo	55	64	CR	MLQ_Item_No_11	MBp	MLQ_Item_No_20	CR ->MBp	#NULL!	-0.345573	0.400788	0.204874	0.30743	0.319336	-0.400788	-0.204874	-0.30743	-0.319336	TA	TA	Leadership	Leadership	Leadership->Leadership	1
MLQandMo	56	60	MBp	MLQ_Item_No_12	CR	MLQ_Item_No_16	CR ->MBp	#NULL!	-0.253206	0.387566	0.321022	0.394343	0.402525	-0.387566	-0.321022	-0.394343	-0.402525	TA	TA	Leadership	Leadership	Leadership->Leadership	1
MLQandMo	56	79	MBp	MLQ_Item_No_12	CR	MLQ_Item_No_35	CR ->MBp	#NULL!	-0.344872	0.37925	0.323741	0.370637	0.325566	-0.37925	-0.323741	-0.370637	-0.325566	TA	TA	Leadership	Leadership	Leadership->Leadership	1
MLQandMo	60	61	CR	MLQ_Item_No_16	MBp	MLQ_Item_No_17	CR ->MBp	#NULL!	0.14308	0.401891	0.202797	0.254787	0.309612	-0.401891	-0.202797	-0.254787	-0.309612	TA	TA	Leadership	Leadership	Leadership->Leadership	1
MLQandMo	60	64	CR	MLQ_Item_No_16	MBp	MLQ_Item_No_20	CR ->MBp	#NULL!	-0.289566	0.417639	0.205539	0.311059	0.30315	-0.417639	-0.205539	-0.311059	-0.30315	TA	TA	Leadership	Leadership	Leadership->Leadership	1
MLQandMo	61	79	MBp	My manager shows that he/she is a firm believer in "if it aint broke	CR	MLQ_Item_No_35	CR ->MBp	#NULL!	0.246361	0.376141	0.210698	0.231699	0.228375	-0.376141	-0.210698	-0.231699	-0.228375	TA	TA	Leadership	Leadership	Leadership->Leadership	1
MLQandMo	64	79	MBp	MLQ_Item_No_20	CR	MLQ_Item_No_35	CR ->MBp	#NULL!	-0.370927	0.420761	0.281049	0.221764	0.233935	-0.420761	-0.281049	-0.221764	-0.233935	TA	TA	Leadership	Leadership	Leadership->Leadership	1
MLQandMo	47	55	MBp	MLQ_Item_No_3	CR	MLQ_Item_No_11	CR ->MBp	#NULL!	-0.198479	0.444763	0.293687	0.36459	0.260622	-0.444763	-0.293687	-0.36459	-0.260622	TA	TA	Leadership	Leadership	Leadership->Leadership	1
MLQandMo	47	60	MBp	MLQ_Item_No_3	CR	MLQ_Item_No_16	CR ->MBp	#NULL!	-0.135251	0.451611	0.30967	0.380936	0.312817	-0.451611	-0.30967	-0.380936	-0.312817	TA	TA	Leadership	Leadership	Leadership->Leadership	1
MLQandMo	47	79	MBp	MLQ_Item_No_3	CR	MLQ_Item_No_35	CR ->MBp	#NULL!	-0.225025	0.504529	0.354114	0.382843	0.221349	-0.504529	-0.354114	-0.382843	-0.221349	TA	TA	Leadership	Leadership	Leadership->Leadership	1
MLQ	5	35	LF	MLQ_Item_No_5	CR	MLQ_Item_No_35	LF ->CR	0	-0.28	0.402718	0.0954165	0.0392169	-0.0223461	-0.402718	-0.0954165	-0.0392169	0.0223461			Leadership	Leadership	Leadership->Leadership	1
MLQ	7	16	LF	MLQ_Item_No_7	CR	MLQ_Item_No_16	LF ->CR	0	-0.27	0.428413	0.465434	0.219957	0.531245	-0.428413	-0.465434	-0.219957	-0.531245			Leadership	Leadership	Leadership->Leadership	1
MLQ	7	35	LF	MLQ_Item_No_7	CR	MLQ_Item_No_35	LF ->CR	0	-0.28	0.418739	0.459078	0.280366	0.496146	-0.418739	-0.459078	-0.280366	-0.496146			Leadership	Leadership	Leadership->Leadership	1
MLQ	5	11	LF	MLQ_Item_No_5	CR	MLQ_Item_No_11	LF ->CR	0	-0.28	0.403362	-0.00314654	0.0299533	0.0106478	-0.403362	0.00314654	-0.0299533	-0.0106478			Leadership	Leadership	Leadership->Leadership	1
MLQ	28	35	LF	MLQ_Item_No_28	CR	MLQ_Item_No_35	LF ->CR	0	-0.25	0.386669	0.40389	0.236153	0.417528	-0.386669	-0.40389	-0.236153	-0.417528			Leadership	Leadership	Leadership->Leadership	1
MLQ	7	11	LF	MLQ_Item_No_7	CR	MLQ_Item_No_11	LF ->CR	0	-0.23	0.461519	0.440567	0.225862	0.432762	-0.461519	-0.440567	-0.225862	-0.432762			Leadership	Leadership	Leadership->Leadership	1
MLQ	33	35	LF	MLQ_Item_No_33	CR	MLQ_Item_No_35	LF ->CR	0	-0.23	0.373738	0.36725	0.199218	0.342325	-0.373738	-0.36725	-0.199218	-0.342325			Leadership	Leadership	Leadership->Leadership	1
MLQ	5	16	LF	MLQ_Item_No_5	CR	MLQ_Item_No_16	LF ->CR	0	-0.25	0.432382	0.073657	0.00200933	0.128877	-0.432382	-0.073657	-0.00200933	-0.128877			Leadership	Leadership	Leadership->Leadership	1
MLQ	7	28	LF	MLQ_Item_No_7	LF	MLQ_Item_No_28	LF ->LF	1	0.39	0.463385	0.778794	0.444312	0.629863	0.463385	0.778794	0.444312	0.629863			Leadership	Leadership	Leadership->Leadership	1
MLQ	7	33	LF	MLQ_Item_No_7	LF	MLQ_Item_No_33	LF ->LF	1	0.42	0.420078	0.720135	0.342371	0.474905	0.420078	0.720135	0.342371	0.474905			Leadership	Leadership	Leadership->Leadership	1
MLQ	28	33	LF	MLQ_Item_No_28	LF	MLQ_Item_No_33	LF ->LF	1	0.547	0.433569	0.656824	0.273912	0.511022	0.433569	0.656824	0.273912	0.511022			Leadership	Leadership	Leadership->Leadership	1
MLQ	5	28	LF	MLQ_Item_No_5	LF	MLQ_Item_No_28	LF ->LF	1	0.478	0.554653	0.0728555	0.200163	0.109168	0.554653	0.0728555	0.200163	0.109168			Leadership	Leadership	Leadership->Leadership	1
MLQ	5	33	LF	MLQ_Item_No_5	LF	MLQ_Item_No_33	LF ->LF	1	0.442	0.37946	0.126275	0.173379	0.0450883	0.37946	0.126275	0.173379	0.0450883			Leadership	Leadership	Leadership->Leadership	1
MLQ	5	7	LF	MLQ_Item_No_5	LF	MLQ_Item_No_7	LF ->LF	1	0.441	0.431622	0.0360362	0.00631475	0.093998	0.431622	0.0360362	0.00631475	0.093998			Leadership	Leadership	Leadership->Leadership	1
MLQ	7	24	LF	MLQ_Item_No_7	MBE	MLQ_Item_No_24	LF ->MBE	0	-0.07	0.396685	0.803208	0.390327	0.648494	-0.396685	-0.803208	-0.390327	-0.648494			Leadership	Leadership	Leadership->Leadership	1
MLQ	5	22	LF	MLQ_Item_No_5	MBE	MLQ_Item_No_22	LF ->MBE	0	-0.13	0.364429	0.149583	0.0547821	0.0185872	-0.364429	-0.149583	-0.0547821	-0.0185872			Leadership	Leadership	Leadership->Leadership	1
MLQ	5	27	LF	MLQ_Item_No_5	MBE	MLQ_Item_No_27	LF ->MBE	0	-0.06	0.320184	0.0530341	0.0937156	0.0272824	-0.320184	-0.0530341	-0.0937156	-0.0272824			Leadership	Leadership	Leadership->Leadership	1
MLQ	7	22	LF	MLQ_Item_No_7	MBE	MLQ_Item_No_22	LF ->MBE	0	-0.19	0.385175	0.658589	0.360236	0.560873	-0.385175	-0.658589	-0.360236	-0.560873			Leadership	Leadership	Leadership->Leadership	1
MLQ	7	27	LF	MLQ_Item_No_7	MBE	MLQ_Item_No_27	LF ->MBE	0	-0.0456203	0.323264	0.604524	0.329423	0.449491	-0.323264	-0.604524	-0.329423	-0.449491			Leadership	Leadership	Leadership->Leadership	1
MLQ	5	24	LF	MLQ_Item_No_5	MBE	MLQ_Item_No_24	LF ->MBE	0	-0.0373227	0.347332	-0.0269337	-0.00671218	0.0966591	-0.347332	0.0269337	0.00671218	-0.0966591			Leadership	Leadership	Leadership->Leadership	1
MLQ	5	17	LF	MLQ_Item_No_5	MBp	MLQ_Item_No_17	LF ->MBp	0	-0.0200761	0.315573	-0.0312443	-0.00377849	0.0343732	0.315573	-0.0312443	-0.00377849	0.0343732			Leadership	Leadership	Leadership->Leadership	1
MLQ	5	20	LF	MLQ_Item_No_5	MBp	MLQ_Item_No_20	LF ->MBp	0	0.461	0.387728	0.0252491	0.0729689	0.0335696	0.387728	0.0252491	0.0729689	0.0335696			Leadership	Leadership	Leadership->Leadership	1
MLQ	7	17	LF	MLQ_Item_No_7	MBp	MLQ_Item_No_17	LF ->MBp	0	-0.00695041	0.463362	0.621581	0.531228	0.518008	0.463362	0.621581	0.531228	0.518008			Leadership	Leadership	Leadership->Leadership	1
MLQ	7	20	LF	MLQ_Item_No_7	MBp	MLQ_Item_No_20	LF ->MBp	0	0.459	0.424245	0.806429	0.497514	0.550999	0.424245	0.806429	0.497514	0.550999			Leadership	Leadership	Leadership->Leadership	1
MLQ	5	12	LF	MLQ_Item_No_5	MBp	MLQ_Item_No_12	LF ->MBp	0	0.469	0.360122	-0.036609	-0.0448438	0.0553702	0.360122	-0.036609	-0.0448438	0.0553702			Leadership	Leadership	Leadership->Leadership	1
MLQ	7	12	LF	MLQ_Item_No_7	MBp	MLQ_Item_No_12	LF ->MBp	0	0.449	0.406739	0.814738	0.508469	0.614161	0.406739	0.814738	0.508469	0.614161			Leadership	Leadership	Leadership->Leadership	1
MLQandMo	72	77	LF	MLQ_Item_No_28	LF	MLQ_Item_No_33	LF ->LF	#NULL!	0.623761	0.480204	0.599516	0.47004	0.34751	0.480204	0.599516	0.47004	0.34751	LF	LF	Leadership	Leadership	Leadership->Leadership	1
MLQandMo	49	72	LF	MLQ_Item_No_5	LF	MLQ_Item_No_28	LF ->LF	#NULL!	0.62818	0.652147	0.651309	0.716437	0.557458	0.652147	0.651309	0.716437	0.557458	LF	LF	Leadership	Leadership	Leadership->Leadership	1
MLQandMo	49	77	LF	MLQ_Item_No_5	LF	MLQ_Item_No_33	LF ->LF	#NULL!	0.471263	0.473866	0.607416	0.538972	0.366483	0.473866	0.607416	0.538972	0.366483	LF	LF	Leadership	Leadership	Leadership->Leadership	1
MLQandMo	49	51	LF	MLQ_Item_No_5	LF	MLQ_Item_No_7	LF ->LF	#NULL!	0.532792	0.659285	0.716566	0.75964	0.573798	0.659285	0.716566	0.75964	0.573798	LF	LF	Leadership	Leadership	Leadership->Leadership	1
MLQandMo	51	72	LF	MLQ_Item_No_7	LF	MLQ_Item_No_28	LF ->LF	#NULL!	0.470077	0.65219	0.787424	0.792351	0.574293	0.65219	0.787424	0.792351	0.574293	LF	LF	Leadership	Leadership	Leadership->Leadership	1
MLQandMo	51	77	LF	MLQ_Item_No_7	LF	MLQ_Item_No_33	LF ->LF	#NULL!	0.459856	0.594865	0.695244	0.574914	0.403913	0.594865	0.695244	0.574914	0.403913	LF	LF	Leadership	Leadership	Leadership->Leadership	1
MLQandMo	68	72	MBE	MLQ_Item_No_24	LF	MLQ_Item_No_28	LF ->MBE	#NULL!	-0.13847	0.492113	0.700116	0.615204	0.564659	-0.492113	-0.700116	-0.615204	-0.564659	TA	LF	Leadership	Leadership	Leadership->Leadership	1
MLQandMo	68	77	MBE	MLQ_Item_No_24	LF	MLQ_Item_No_33	LF ->MBE	#NULL!	-0.148773	0.433528	0.608721	0.474178	0.381911	-0.433528	-0.608721	-0.474178	-0.381911	TA	LF	Leadership	Leadership	Leadership->Leadership	1
MLQandMo	71	72	MBE	My manager directs others' attention towards failures to meet standards	LF	MLQ_Item_No_28	LF ->MBE	#NULL!	0.0433675	0.437403	0.451689	0.419127	0.304154	-0.437403	-0.451689	-0.419127	-0.304154	TA	LF	Leadership	Leadership	Leadership->Leadership	1
MLQandMo	71	77	MBE	My manager directs others' attention towards failures to meet standards	LF	MLQ_Item_No_33	LF ->MBE	#NULL!	0.00780578	0.40354	0.419175	0.290237	0.334133	-0.40354	-0.419175	-0.290237	-0.334133	TA	LF	Leadership	Leadership	Leadership->Leadership	1
MLQandMo	66	72	MBE	My manager concentrates his/her full attention on dealing with mistakes	LF	MLQ_Item_No_28	LF ->MBE	#NULL!	-0.237394	0.422205	0.365811	0.253711	0.458773	-0.422205	-0.365811	-0.253711	-0.458773	TA	LF	Leadership	Leadership	Leadership->Leadership	1
MLQandMo	66	77	MBE	My manager concentrates his/her full attention on dealing with mistakes	LF	MLQ_Item_No_33	LF ->MBE	#NULL!	-0.196847	0.387647	0.394809	0.2331	0.332318	-0.387647	-0.394809	-0.2331	-0.332318	TA	LF	Leadership	Leadership	Leadership->Leadership	1
MLQandMo	48	72	MBE	My manager focuses attention on irregularities	LF	MLQ_Item_No_28	LF ->MBE	#NULL!	0.058446	0.426531	0.544761	0.428307	0.431766	-0.426531	-0.544761	-0.428307	-0.431766	TA	LF	Leadership	Leadership	Leadership->Leadership	1
MLQandMo	48	77	MBE	My manager focuses attention on irregularities	LF	MLQ_Item_No_33	LF ->MBE	#NULL!	0.143132	0.383782	0.496214	0.371786	0.336747	-0.383782	-0.496214	-0.371786	-0.336747	TA	LF	Leadership	Leadership	Leadership->Leadership	1
MLQandMo	48	49	MBE	My manager focuses attention on irregularities	LF	MLQ_Item_No_5	LF ->MBE	#NULL!	0.180434	0.454465	0.509604	0.459226	0.421008	-0.454465	-0.509604	-0.459226	-0.421008	TA	LF	Leadership	Leadership	Leadership->Leadership	1
MLQandMo	48	51	MBE	My manager focuses attention on irregularities	LF	MLQ_Item_No_7	LF ->MBE	#NULL!	0.133704	0.657438	0.67141	0.530412	0.435927	-0.657438	-0.67141	-0.530412	-0.435927	TA	LF	Leadership	Leadership	Leadership->Leadership	1
MLQandMo	49	66	LF	MLQ_Item_No_5	MBE	MLQ_Item_No_22	LF ->MBE	#NULL!	-0.101351	0.423345	0.459934	0.344723	0.376497	-0.423345	-0.459934	-0.344723	-0.376497	LF	TA	Leadership	Leadership	Leadership->Leadership	1
MLQandMo	49	68	LF	MLQ_Item_No_5	MBE	MLQ_Item_No_24	LF ->MBE	#NULL!	-0.0832844	0.494095	0.604096	0.586775	0.580418	-0.494095	-0.604096	-0.586775	-0.580418	LF	TA	Leadership	Leadership	Leadership->Leadership	1
MLQandMo	49	71	LF	MLQ_Item_No_5	MBE	MLQ_Item_No_27	LF ->MBE	#NULL!	0.0175364	0.394053	0.451151	0.436982	0.315324	-0.394053	-0.451151	-0.436982	-0.315324	LF	TA	Leadership	Leadership	Leadership->Leadership	1
MLQandMo	51	66	LF	MLQ_Item_No_7	MBE	MLQ_Item_No_22	LF ->MBE	#NULL!	-0.214426	0.669534	0.455211	0.385412	0.46054	-0.669534	-0.455211	-0.385412	-0.46054	LF	TA	Leadership	Leadership	Leadership->Leadership	1
MLQandMo	51	68	LF	MLQ_Item_No_7	MBE	MLQ_Item_No_24	LF ->MBE	#NULL!	-0.132691	0.739725	0.808435	0.750933	0.566169	-0.739725	-0.808435	-0.750933	-0.566169	LF	TA	Leadership	Leadership	Leadership->Leadership	1
MLQandMo	51	71	LF	MLQ_Item_No_7	MBE	MLQ_Item_No_27	LF ->MBE	#NULL!	-0.0280529	0.46067	0.57491	0.496713	0.353321	-0.46067	-0.57491	-0.496713	-0.353321	LF	TA	Leadership	Leadership	Leadership->Leadership	1
MLQandMo	56	72	MBp	MLQ_Item_No_12	LF	MLQ_Item_No_28	LF ->MBp	#NULL!	0.628388	0.463951	0.634008	0.637722	0.558586	0.463951	0.634008	0.637722	0.558586	TA	LF	Leadership	Leadership	Leadership->Leadership	1
MLQandMo	56	77	MBp	MLQ_Item_No_12	LF	MLQ_Item_No_33	LF ->MBp	#NULL!	0.570229	0.538427	0.570252	0.497102	0.379308	0.538427	0.570252	0.497102	0.379308	TA	LF	Leadership	Leadership	Leadership->Leadership	1
MLQandMo	61	72	MBp	My manager shows that he/she is a firm believer in "if it aint broke	LF	MLQ_Item_No_28	LF ->MBp	#NULL!	0.0205297	0.486436	0.337345	0.252941	0.31879	0.486436	0.337345	0.252941	0.31879	TA	LF	Leadership	Leadership	Leadership->Leadership	1
MLQandMo	61	77	MBp	My manager shows that he/she is a firm believer in "if it aint broke	LF	MLQ_Item_No_33	LF ->MBp	#NULL!	-0.00817808	0.408874	0.316192	0.116214	0.185451	0.408874	0.316192	0.116214	0.185451	TA	LF	Leadership	Leadership	Leadership->Leadership	1
MLQandMo	64	72	MBp	MLQ_Item_No_20	LF	MLQ_Item_No_28	LF ->MBp	#NULL!	0.585968	0.528538	0.389969	0.366054	0.37703	0.528538	0.389969	0.366054	0.37703	TA	LF	Leadership	Leadership	Leadership->Leadership	1
MLQandMo	64	77	MBp	MLQ_Item_No_20	LF	MLQ_Item_No_33	LF ->MBp	#NULL!	0.611494	0.441391	0.373253	0.297382	0.19477	0.441391	0.373253	0.297382	0.19477	TA	LF	Leadership	Leadership	Leadership->Leadership	1
MLQandMo	47	72	MBp	MLQ_Item_No_3	LF	MLQ_Item_No_28	LF ->MBp	#NULL!	0.360411	0.535436	0.544515	0.505778	0.480603	0.535436	0.544515	0.505778	0.480603	TA	LF	Leadership	Leadership	Leadership->Leadership	1
MLQandMo	47	77	MBp	MLQ_Item_No_3	LF	MLQ_Item_No_33	LF ->MBp	#NULL!	0.339046	0.487499	0.702277	0.576679	0.397534	0.487499	0.702277	0.576679	0.397534	TA	LF	Leadership	Leadership	Leadership->Leadership	1
MLQandMo	47	49	MBp	MLQ_Item_No_3	LF	MLQ_Item_No_5	LF ->MBp	#NULL!	0.449088	0.554162	0.623355	0.604242	0.459595	0.554162	0.623355	0.604242	0.459595	TA	LF	Leadership	Leadership	Leadership->Leadership	1
MLQandMo	47	51	MBp	MLQ_Item_No_3	LF	MLQ_Item_No_7	LF ->MBp	#NULL!	0.357956	0.652946	0.721157	0.682105	0.464441	0.652946	0.721157	0.682105	0.464441	TA	LF	Leadership	Leadership	Leadership->Leadership	1
MLQandMo	49	56	LF	MLQ_Item_No_5	MBp	MLQ_Item_No_12	LF ->MBp	#NULL!	0.554604	0.453672	0.535258	0.568563	0.50649	0.453672	0.535258	0.568563	0.50649	LF	TA	Leadership	Leadership	Leadership->Leadership	1
MLQandMo	49	61	LF	MLQ_Item_No_5	MBp	MLQ_Item_No_17	LF ->MBp	#NULL!	-0.0648371	0.474353	0.289096	0.275392	0.322624	0.474353	0.289096	0.275392	0.322624	LF	TA	Leadership	Leadership	Leadership->Leadership	1
MLQandMo	49	64	LF	MLQ_Item_No_5	MBp	MLQ_Item_No_20	LF ->MBp	#NULL!	0.56128	0.48641	0.367631	0.390745	0.329577	0.48641	0.367631	0.390745	0.329577	LF	TA	Leadership	Leadership	Leadership->Leadership	1
MLQandMo	51	56	LF	MLQ_Item_No_7	MBp	MLQ_Item_No_12	LF ->MBp	#NULL!	0.492279	0.716408	0.736836	0.761584	0.571144	0.716408	0.736836	0.761584	0.571144	LF	TA	Leadership	Leadership	Leadership->Leadership	1
MLQandMo	51	61	LF	MLQ_Item_No_7	MBp	MLQ_Item_No_17	LF ->MBp	#NULL!	-0.0798416	0.577528	0.441749	0.368013	0.386641	0.577528	0.441749	0.368013	0.386641	LF	TA	Leadership	Leadership	Leadership->Leadership	1
MLQandMo	51	64	LF	MLQ_Item_No_7	MBp	MLQ_Item_No_20	LF ->MBp	#NULL!	0.449513	0.586995	0.51683	0.471514	0.336659	0.586995	0.51683	0.471514	0.336659	LF	TA	Leadership	Leadership	Leadership->Leadership	1
MLQ	4	11	MBE	MLQ_Item_No_4	CR	MLQ_Item_No_11	MBE ->CR	1	0.17	0.371301	0.0496661	0.0179693	0.0444896	0.371301	0.0496661	0.0179693	0.0444896			Leadership	Leadership	Leadership->Leadership	1
MLQ	22	35	MBE	MLQ_Item_No_22	CR	MLQ_Item_No_35	MBE ->CR	1	0.221	0.394869	0.372209	0.219251	0.423674	0.394869	0.372209	0.219251	0.423674			Leadership	Leadership	Leadership->Leadership	1
MLQ	4	16	MBE	MLQ_Item_No_4	CR	MLQ_Item_No_16	MBE ->CR	1	0.075	0.398778	0.111477	0.0866821	0.0473502	0.398778	0.111477	0.0866821	0.0473502			Leadership	Leadership	Leadership->Leadership	1
MLQ	4	35	MBE	MLQ_Item_No_4	CR	MLQ_Item_No_35	MBE ->CR	1	0.059	0.357147	0.0149441	0.0482124	-0.013773	0.357147	0.0149441	0.0482124	-0.013773			Leadership	Leadership	Leadership->Leadership	1
MLQ	24	35	MBE	MLQ_Item_No_24	CR	MLQ_Item_No_35	MBE ->CR	1	0.145	0.38911	0.464575	0.296569	0.48839	0.38911	0.464575	0.296569	0.48839			Leadership	Leadership	Leadership->Leadership	1
MLQ	27	35	MBE	MLQ_Item_No_27	CR	MLQ_Item_No_35	MBE ->CR	1	0.23	0.478429	0.476462	0.471171	0.392747	0.478429	0.476462	0.471171	0.392747			Leadership	Leadership	Leadership->Leadership	1
MLQ	4	33	MBE	MLQ_Item_No_4	LF	MLQ_Item_No_33	MBE ->LF	0	0.00551079	0.375886	0.0023884	0.0748599	0.0386251	-0.375886	-0.0023884	-0.0748599	-0.0386251			Leadership	Leadership	Leadership->Leadership	1
MLQ	22	28	MBE	MLQ_Item_No_22	LF	MLQ_Item_No_28	MBE ->LF	0	-0.17	0.443768	0.578128	0.296801	0.633989	-0.443768	-0.578128	-0.296801	-0.633989			Leadership	Leadership	Leadership->Leadership	1
MLQ	24	33	MBE	MLQ_Item_No_24	LF	MLQ_Item_No_33	MBE ->LF	0	-0.11	0.416367	0.674051	0.290654	0.538982	-0.416367	-0.674051	-0.290654	-0.538982			Leadership	Leadership	Leadership->Leadership	1
MLQ	27	28	MBE	MLQ_Item_No_27	LF	MLQ_Item_No_28	MBE ->LF	0	-0.15	0.405763	0.527625	0.271071	0.485821	-0.405763	-0.527625	-0.271071	-0.485821			Leadership	Leadership	Leadership->Leadership	1
MLQ	27	33	MBE	MLQ_Item_No_27	LF	MLQ_Item_No_33	MBE ->LF	0	-0.11	0.391624	0.500458	0.164681	0.465298	-0.391624	-0.500458	-0.164681	-0.465298			Leadership	Leadership	Leadership->Leadership	1
MLQ	4	5	MBE	MLQ_Item_No_4	LF	MLQ_Item_No_5	MBE ->LF	0	0.0356355	0.389521	0.0285704	0.0844197	0.0310452	-0.389521	-0.0285704	-0.0844197	-0.0310452			Leadership	Leadership	Leadership->Leadership	1
MLQ	22	33	MBE	MLQ_Item_No_22	LF	MLQ_Item_No_33	MBE ->LF	0	-0.16	0.412366	0.601882	0.231136	0.540864	-0.412366	-0.601882	-0.231136	-0.540864			Leadership	Leadership	Leadership->Leadership	1
MLQ	4	28	MBE	MLQ_Item_No_4	LF	MLQ_Item_No_28	MBE ->LF	0	-0.0252614	0.404452	-0.00899448	0.0012773	0.0232399	-0.404452	0.00899448	-0.0012773	-0.0232399			Leadership	Leadership	Leadership->Leadership	1
MLQ	4	7	MBE	MLQ_Item_No_4	LF	MLQ_Item_No_7	MBE ->LF	0	-0.00159672	0.336726	-0.0044915	-0.00956366	-0.0288783	-0.336726	0.0044915	0.00956366	0.0288783			Leadership	Leadership	Leadership->Leadership	1
MLQ	24	28	MBE	MLQ_Item_No_24	LF	MLQ_Item_No_28	MBE ->LF	0	-0.054899	0.454957	0.74521	0.376277	0.722424	-0.454957	-0.74521	-0.376277	-0.722424			Leadership	Leadership	Leadership->Leadership	1
MLQ	4	22	MBE	MLQ_Item_No_4	MBE	MLQ_Item_No_22	MBE ->MBE	1	0.273	0.437304	0.130174	0.0198899	0.076394	0.437304	0.130174	0.0198899	0.076394			Leadership	Leadership	Leadership->Leadership	1
MLQ	22	24	MBE	MLQ_Item_No_22	MBE	MLQ_Item_No_24	MBE ->MBE	1	0.271	0.514059	0.657528	0.374622	0.633187	0.514059	0.657528	0.374622	0.633187			Leadership	Leadership	Leadership->Leadership	1
MLQ	22	27	MBE	MLQ_Item_No_22	MBE	MLQ_Item_No_27	MBE ->MBE	1	0.383	0.521759	0.5265	0.241612	0.60636	0.521759	0.5265	0.241612	0.60636			Leadership	Leadership	Leadership->Leadership	1
MLQ	4	24	MBE	MLQ_Item_No_4	MBE	MLQ_Item_No_24	MBE ->MBE	1	0.206	0.419467	0.0239159	0.0638026	0.0256018	0.419467	0.0239159	0.0638026	0.0256018			Leadership	Leadership	Leadership->Leadership	1
MLQ	4	27	MBE	MLQ_Item_No_4	MBE	MLQ_Item_No_27	MBE ->MBE	1	0.36	0.491801	0.444934	0.524766	0.451612	0.491801	0.444934	0.524766	0.451612			Leadership	Leadership	Leadership->Leadership	1
MLQ	24	27	MBE	MLQ_Item_No_24	MBE	MLQ_Item_No_27	MBE ->MBE	1	0.313	0.510285	0.574167	0.274052	0.497415	0.510285	0.574167	0.274052	0.497415			Leadership	Leadership	Leadership->Leadership	1
MLQ	4	12	MBE	MLQ_Item_No_4	MBp	MLQ_Item_No_12	MBE ->MBp	1	-0.0250977	0.396291	-0.0158081	-0.00721778	0.0105965	-0.396291	0.0158081	0.00721778	-0.0105965			Leadership	Leadership	Leadership->Leadership	1
MLQ	4	17	MBE	MLQ_Item_No_4	MBp	MLQ_Item_No_17	MBE ->MBp	1	0.063	0.322835	-0.0343344	-0.0830237	-0.0478579	-0.322835	0.0343344	0.0830237	0.0478579			Leadership	Leadership	Leadership->Leadership	1
MLQ	4	20	MBE	MLQ_Item_No_4	MBp	MLQ_Item_No_20	MBE ->MBp	1	-0.0425828	0.393606	0.0231558	0.0342883	0.0294744	-0.393606	-0.0231558	-0.0342883	-0.0294744			Leadership	Leadership	Leadership->Leadership	1
MLQandMo	68	71	MBE	MLQ_Item_No_24	MBE	MLQ_Item_No_27	MBE ->MBE	#NULL!	0.297713	0.464801	0.494936	0.413405	0.317955	0.464801	0.494936	0.413405	0.317955	TA	TA	Leadership	Leadership	Leadership->Leadership	1
MLQandMo	66	68	MBE	My manager concentrates his/her full attention on dealing with mistakes	MBE	MLQ_Item_No_24	MBE ->MBE	#NULL!	0.354754	0.437837	0.440799	0.333075	0.402926	0.437837	0.440799	0.333075	0.402926	TA	TA	Leadership	Leadership	Leadership->Leadership	1
MLQandMo	66	71	MBE	My manager concentrates his/her full attention on dealing with mistakes	MBE	MLQ_Item_No_27	MBE ->MBE	#NULL!	0.365106	0.452033	0.339525	0.233863	0.455528	0.452033	0.339525	0.233863	0.455528	TA	TA	Leadership	Leadership	Leadership->Leadership	1
MLQandMo	48	66	MBE	My manager focuses attention on irregularities	MBE	MLQ_Item_No_22	MBE ->MBE	#NULL!	0.242714	0.396355	0.416369	0.234152	0.390255	0.396355	0.416369	0.234152	0.390255	TA	TA	Leadership	Leadership	Leadership->Leadership	1
MLQandMo	48	68	MBE	My manager focuses attention on irregularities	MBE	MLQ_Item_No_24	MBE ->MBE	#NULL!	0.226136	0.415921	0.617904	0.462806	0.501533	0.415921	0.617904	0.462806	0.501533	TA	TA	Leadership	Leadership	Leadership->Leadership	1
MLQandMo	48	71	MBE	My manager focuses attention on irregularities	MBE	MLQ_Item_No_27	MBE ->MBE	#NULL!	0.438902	0.470072	0.741191	0.692378	0.657073	0.470072	0.741191	0.692378	0.657073	TA	TA	Leadership	Leadership	Leadership->Leadership	1
MLQandMo	56	66	MBp	MLQ_Item_No_12	MBE	MLQ_Item_No_22	MBE ->MBp	#NULL!	-0.239715	0.398062	0.329843	0.258773	0.43553	-0.398062	-0.329843	-0.258773	-0.43553	TA	TA	Leadership	Leadership	Leadership->Leadership	1
MLQandMo	56	68	MBp	MLQ_Item_No_12	MBE	MLQ_Item_No_24	MBE ->MBp	#NULL!	-0.143719	0.42071	0.670804	0.580505	0.636016	-0.42071	-0.670804	-0.580505	-0.636016	TA	TA	Leadership	Leadership	Leadership->Leadership	1
MLQandMo	56	71	MBp	MLQ_Item_No_12	MBE	MLQ_Item_No_27	MBE ->MBp	#NULL!	0.0922048	0.406285	0.430088	0.371466	0.362589	-0.406285	-0.430088	-0.371466	-0.362589	TA	TA	Leadership	Leadership	Leadership->Leadership	1
MLQandMo	61	66	MBp	My manager shows that he/she is a firm believer in "if it aint broke	MBE	MLQ_Item_No_22	MBE ->MBp	#NULL!	0.167459	0.381994	0.41729	0.292809	0.58298	-0.381994	-0.41729	-0.292809	-0.58298	TA	TA	Leadership	Leadership	Leadership->Leadership	1
MLQandMo	61	68	MBp	My manager shows that he/she is a firm believer in "if it aint broke	MBE	MLQ_Item_No_24	MBE ->MBp	#NULL!	0.218688	0.412527	0.363902	0.284117	0.314181	-0.412527	-0.363902	-0.284117	-0.314181	TA	TA	Leadership	Leadership	Leadership->Leadership	1
MLQandMo	61	71	MBp	My manager shows that he/she is a firm believer in "if it aint broke	MBE	MLQ_Item_No_27	MBE ->MBp	#NULL!	0.111767	0.380851	0.225793	0.219007	0.194897	-0.380851	-0.225793	-0.219007	-0.194897	TA	TA	Leadership	Leadership	Leadership->Leadership	1
MLQandMo	64	66	MBp	MLQ_Item_No_20	MBE	MLQ_Item_No_22	MBE ->MBp	#NULL!	-0.295005	0.440338	0.539982	0.406147	0.673021	-0.440338	-0.539982	-0.406147	-0.673021	TA	TA	Leadership	Leadership	Leadership->Leadership	1
MLQandMo	64	68	MBp	MLQ_Item_No_20	MBE	MLQ_Item_No_24	MBE ->MBp	#NULL!	-0.061986	0.468091	0.454867	0.367571	0.334636	-0.468091	-0.454867	-0.367571	-0.334636	TA	TA	Leadership	Leadership	Leadership->Leadership	1
MLQandMo	64	71	MBp	MLQ_Item_No_20	MBE	MLQ_Item_No_27	MBE ->MBp	#NULL!	-0.0488789	0.398719	0.32646	0.253	0.270101	-0.398719	-0.32646	-0.253	-0.270101	TA	TA	Leadership	Leadership	Leadership->Leadership	1
MLQandMo	47	66	MBp	MLQ_Item_No_3	MBE	MLQ_Item_No_22	MBE ->MBp	#NULL!	-0.169357	0.474622	0.437842	0.446599	0.484513	-0.474622	-0.437842	-0.446599	-0.484513	TA	TA	Leadership	Leadership	Leadership->Leadership	1
MLQandMo	47	68	MBp	MLQ_Item_No_3	MBE	MLQ_Item_No_24	MBE ->MBp	#NULL!	-0.110169	0.51135	0.634939	0.540026	0.452949	-0.51135	-0.634939	-0.540026	-0.452949	TA	TA	Leadership	Leadership	Leadership->Leadership	1
MLQandMo	47	71	MBp	MLQ_Item_No_3	MBE	MLQ_Item_No_27	MBE ->MBp	#NULL!	0.00850024	0.375818	0.518366	0.464783	0.329167	-0.375818	-0.518366	-0.464783	-0.329167	TA	TA	Leadership	Leadership	Leadership->Leadership	1
MLQandMo	47	48	MBp	MLQ_Item_No_3	MBE	MLQ_Item_No_4	MBE ->MBp	#NULL!	0.159162	0.428724	0.533244	0.451508	0.398973	-0.428724	-0.533244	-0.451508	-0.398973	TA	TA	Leadership	Leadership	Leadership->Leadership	1
MLQandMo	48	56	MBE	My manager focuses attention on irregularities	MBp	MLQ_Item_No_12	MBE ->MBp	#NULL!	0.11696	0.370869	0.523872	0.419221	0.47984	-0.370869	-0.523872	-0.419221	-0.47984	TA	TA	Leadership	Leadership	Leadership->Leadership	1
MLQandMo	48	61	MBE	My manager focuses attention on irregularities	MBp	MLQ_Item_No_17	MBE ->MBp	#NULL!	0.164583	0.363284	0.295491	0.171894	0.247405	-0.363284	-0.295491	-0.171894	-0.247405	TA	TA	Leadership	Leadership	Leadership->Leadership	1
MLQandMo	48	64	MBE	My manager focuses attention on irregularities	MBp	MLQ_Item_No_20	MBE ->MBp	#NULL!	0.0490646	0.395477	0.379014	0.240305	0.297457	-0.395477	-0.379014	-0.240305	-0.297457	TA	TA	Leadership	Leadership	Leadership->Leadership	1
MLQ	3	16	MBp	MLQ_Item_No_3	CR	MLQ_Item_No_16	MBp ->CR	1	-0.07	0.403626	0.0150556	0.0353902	-0.00295713	-0.403626	-0.0150556	-0.0353902	0.00295713			Leadership	Leadership	Leadership->Leadership	1
MLQ	3	35	MBp	MLQ_Item_No_3	CR	MLQ_Item_No_35	MBp ->CR	1	-0.11	0.384056	0.0397411	0.00221093	-0.0712299	-0.384056	-0.0397411	-0.00221093	0.0712299			Leadership	Leadership	Leadership->Leadership	1
MLQ	12	16	MBp	MLQ_Item_No_12	CR	MLQ_Item_No_16	MBp ->CR	1	-0.26	0.424414	0.449369	0.241083	0.547818	-0.424414	-0.449369	-0.241083	-0.547818			Leadership	Leadership	Leadership->Leadership	1
MLQ	20	35	MBp	MLQ_Item_No_20	CR	MLQ_Item_No_35	MBp ->CR	1	-0.26	0.425246	0.453305	0.236311	0.457351	-0.425246	-0.453305	-0.236311	-0.457351			Leadership	Leadership	Leadership->Leadership	1
MLQ	12	35	MBp	MLQ_Item_No_12	CR	MLQ_Item_No_35	MBp ->CR	1	-0.28	0.396832	0.426163	0.205827	0.469642	-0.396832	-0.426163	-0.205827	-0.469642			Leadership	Leadership	Leadership->Leadership	1
MLQ	3	11	MBp	MLQ_Item_No_3	CR	MLQ_Item_No_11	MBp ->CR	1	-0.1	0.414472	-0.0140097	0.0494504	-0.0391188	-0.414472	0.0140097	-0.0494504	0.0391188			Leadership	Leadership	Leadership->Leadership	1
MLQ	17	35	MBp	MLQ_Item_No_17	CR	MLQ_Item_No_35	MBp ->CR	1	0.192	0.386348	0.292927	0.202355	0.327943	-0.386348	-0.292927	-0.202355	-0.327943			Leadership	Leadership	Leadership->Leadership	1
MLQ	3	5	MBp	MLQ_Item_No_3	LF	MLQ_Item_No_5	MBp ->LF	0	0.271	0.431331	0.236028	0.21252	0.12135	0.431331	0.236028	0.21252	0.12135			Leadership	Leadership	Leadership->Leadership	1
MLQ	20	33	MBp	MLQ_Item_No_20	LF	MLQ_Item_No_33	MBp ->LF	0	0.497	0.430092	0.692823	0.369587	0.456232	0.430092	0.692823	0.369587	0.456232			Leadership	Leadership	Leadership->Leadership	1
MLQ	3	7	MBp	MLQ_Item_No_3	LF	MLQ_Item_No_7	MBp ->LF	0	0.225	0.43381	0.0474678	0.0946346	0.00778012	0.43381	0.0474678	0.0946346	0.00778012			Leadership	Leadership	Leadership->Leadership	1
MLQ	17	28	MBp	MLQ_Item_No_17	LF	MLQ_Item_No_28	MBp ->LF	0	-0.0336361	0.401389	0.51019	0.253213	0.382706	0.401389	0.51019	0.253213	0.382706			Leadership	Leadership	Leadership->Leadership	1
MLQ	20	28	MBp	MLQ_Item_No_20	LF	MLQ_Item_No_28	MBp ->LF	0	0.479	0.53838	0.720841	0.433295	0.639367	0.53838	0.720841	0.433295	0.639367			Leadership	Leadership	Leadership->Leadership	1
MLQ	3	28	MBp	MLQ_Item_No_3	LF	MLQ_Item_No_28	MBp ->LF	0	0.228	0.418072	-0.0609807	-0.060752	0.0257835	0.418072	-0.0609807	-0.060752	0.0257835			Leadership	Leadership	Leadership->Leadership	1
MLQ	12	33	MBp	MLQ_Item_No_12	LF	MLQ_Item_No_33	MBp ->LF	0	0.473	0.567368	0.696661	0.37851	0.536355	0.567368	0.696661	0.37851	0.536355			Leadership	Leadership	Leadership->Leadership	1
MLQ	12	28	MBp	MLQ_Item_No_12	LF	MLQ_Item_No_28	MBp ->LF	0	0.483	0.541816	0.773043	0.507744	0.714354	0.541816	0.773043	0.507744	0.714354			Leadership	Leadership	Leadership->Leadership	1
MLQ	17	33	MBp	MLQ_Item_No_17	LF	MLQ_Item_No_33	MBp ->LF	0	-0.030721	0.387921	0.495773	0.158962	0.270693	0.387921	0.495773	0.158962	0.270693			Leadership	Leadership	Leadership->Leadership	1
MLQ	3	33	MBp	MLQ_Item_No_3	LF	MLQ_Item_No_33	MBp ->LF	0	0.239	0.384286	0.257827	0.285027	0.0777913	0.384286	0.257827	0.285027	0.0777913			Leadership	Leadership	Leadership->Leadership	1
MLQ	3	4	MBp	MLQ_Item_No_3	MBE	MLQ_Item_No_4	MBp ->MBE	1	0.0518775	0.300257	0.0749984	0.142627	0.0555364	-0.300257	-0.0749984	-0.142627	-0.0555364			Leadership	Leadership	Leadership->Leadership	1
MLQ	17	24	MBp	MLQ_Item_No_17	MBE	MLQ_Item_No_24	MBp ->MBE	1	0.068	0.39477	0.565777	0.246923	0.438118	-0.39477	-0.565777	-0.246923	-0.438118			Leadership	Leadership	Leadership->Leadership	1
MLQ	17	27	MBp	MLQ_Item_No_17	MBE	MLQ_Item_No_27	MBp ->MBE	1	0.149	0.377923	0.388992	0.196548	0.287005	-0.377923	-0.388992	-0.196548	-0.287005			Leadership	Leadership	Leadership->Leadership	1
MLQ	12	22	MBp	MLQ_Item_No_12	MBE	MLQ_Item_No_22	MBp ->MBE	1	-0.16	0.463937	0.628553	0.379071	0.672882	-0.463937	-0.628553	-0.379071	-0.672882			Leadership	Leadership	Leadership->Leadership	1
MLQ	12	24	MBp	MLQ_Item_No_12	MBE	MLQ_Item_No_24	MBp ->MBE	1	-0.08	0.476397	0.800271	0.431164	0.757356	-0.476397	-0.800271	-0.431164	-0.757356			Leadership	Leadership	Leadership->Leadership	1
MLQ	3	24	MBp	MLQ_Item_No_3	MBE	MLQ_Item_No_24	MBp ->MBE	1	-0.0328983	0.321924	0.0213978	0.0344451	-0.0331389	-0.321924	-0.0213978	-0.0344451	0.0331389			Leadership	Leadership	Leadership->Leadership	1
MLQ	17	22	MBp	MLQ_Item_No_17	MBE	MLQ_Item_No_22	MBp ->MBE	1	0.125	0.409127	0.423999	0.233653	0.385914	-0.409127	-0.423999	-0.233653	-0.385914			Leadership	Leadership	Leadership->Leadership	1
MLQ	20	22	MBp	MLQ_Item_No_20	MBE	MLQ_Item_No_22	MBp ->MBE	1	-0.19	0.485014	0.652021	0.408875	0.664392	-0.485014	-0.652021	-0.408875	-0.664392			Leadership	Leadership	Leadership->Leadership	1
MLQ	12	27	MBp	MLQ_Item_No_12	MBE	MLQ_Item_No_27	MBp ->MBE	1	-0.09	0.461609	0.554439	0.249655	0.515133	-0.461609	-0.554439	-0.249655	-0.515133			Leadership	Leadership	Leadership->Leadership	1
MLQ	20	24	MBp	MLQ_Item_No_20	MBE	MLQ_Item_No_24	MBp ->MBE	1	-0.12	0.47263	0.783512	0.405664	0.651184	-0.47263	-0.783512	-0.405664	-0.651184			Leadership	Leadership	Leadership->Leadership	1
MLQ	3	22	MBp	MLQ_Item_No_3	MBE	MLQ_Item_No_22	MBp ->MBE	1	-0.07	0.391551	0.165061	0.227124	0.161771	-0.391551	-0.165061	-0.227124	-0.161771			Leadership	Leadership	Leadership->Leadership	1
MLQ	3	27	MBp	MLQ_Item_No_3	MBE	MLQ_Item_No_27	MBp ->MBE	1	0.00467887	0.268083	0.147868	0.185562	0.0409225	-0.268083	-0.147868	-0.185562	-0.0409225			Leadership	Leadership	Leadership->Leadership	1
MLQ	20	27	MBp	MLQ_Item_No_20	MBE	MLQ_Item_No_27	MBp ->MBE	1	-0.13	0.414179	0.597852	0.298735	0.497472	-0.414179	-0.597852	-0.298735	-0.497472			Leadership	Leadership	Leadership->Leadership	1
MLQ	17	20	MBp	MLQ_Item_No_17	MBp	MLQ_Item_No_20	MBp ->MBp	1	0.0098563	0.444404	0.568983	0.315315	0.384135	0.444404	0.568983	0.315315	0.384135			Leadership	Leadership	Leadership->Leadership	1
MLQ	12	17	MBp	MLQ_Item_No_12	MBp	MLQ_Item_No_17	MBp ->MBp	1	0.0151274	0.401784	0.550149	0.290753	0.403929	0.401784	0.550149	0.290753	0.403929			Leadership	Leadership	Leadership->Leadership	1
MLQ	3	20	MBp	MLQ_Item_No_3	MBp	MLQ_Item_No_20	MBp ->MBp	1	0.317	0.534492	0.246144	0.377355	0.171699	0.534492	0.246144	0.377355	0.171699			Leadership	Leadership	Leadership->Leadership	1
MLQ	12	20	MBp	MLQ_Item_No_12	MBp	MLQ_Item_No_20	MBp ->MBp	1	0.577	0.563867	0.916156	0.810902	0.820871	0.563867	0.916156	0.810902	0.820871			Leadership	Leadership	Leadership->Leadership	1
MLQ	3	12	MBp	MLQ_Item_No_3	MBp	MLQ_Item_No_12	MBp ->MBp	1	0.28	0.350103	0.0104916	0.0649119	0.0143309	0.350103	0.0104916	0.0649119	0.0143309			Leadership	Leadership	Leadership->Leadership	1
MLQ	3	17	MBp	MLQ_Item_No_3	MBp	MLQ_Item_No_17	MBp ->MBp	1	0.015436	0.389993	0.0916196	0.0930525	0.0720229	0.389993	0.0916196	0.0930525	0.0720229			Leadership	Leadership	Leadership->Leadership	1
MLQandMo	56	61	MBp	MLQ_Item_No_12	MBp	MLQ_Item_No_17	MBp ->MBp	#NULL!	0.0499263	0.38202	0.347104	0.280808	0.288956	0.38202	0.347104	0.280808	0.288956	TA	TA	Leadership	Leadership	Leadership->Leadership	1
MLQandMo	56	64	MBp	MLQ_Item_No_12	MBp	MLQ_Item_No_20	MBp ->MBp	#NULL!	0.65645	0.478095	0.529962	0.591423	0.486657	0.478095	0.529962	0.591423	0.486657	TA	TA	Leadership	Leadership	Leadership->Leadership	1
MLQandMo	61	64	MBp	My manager shows that he/she is a firm believer in "if it aint broke	MBp	MLQ_Item_No_20	MBp ->MBp	#NULL!	0.114111	0.470058	0.660561	0.519448	0.643355	0.470058	0.660561	0.519448	0.643355	TA	TA	Leadership	Leadership	Leadership->Leadership	1
MLQandMo	47	56	MBp	MLQ_Item_No_3	MBp	MLQ_Item_No_12	MBp ->MBp	#NULL!	0.514265	0.480967	0.560011	0.559837	0.457131	0.480967	0.560011	0.559837	0.457131	TA	TA	Leadership	Leadership	Leadership->Leadership	1
MLQandMo	47	61	MBp	MLQ_Item_No_3	MBp	MLQ_Item_No_17	MBp ->MBp	#NULL!	0.0983403	0.497018	0.382259	0.29869	0.330407	0.497018	0.382259	0.29869	0.330407	TA	TA	Leadership	Leadership	Leadership->Leadership	1
MLQandMo	47	64	MBp	MLQ_Item_No_3	MBp	MLQ_Item_No_20	MBp ->MBp	#NULL!	0.477521	0.578654	0.536816	0.543261	0.430281	0.578654	0.536816	0.543261	0.430281	TA	TA	Leadership	Leadership	Leadership->Leadership	1
LeadMot3	13	21	Consideration	Treats all group members as his/her equals	TransfLeadersh	Re-examines critical assumptions to question whether they are appropriate	Consideration ->TransfLeadersh	0	0.368477	0.398023	-0.0472319	0.00912339	-0.114733	0.398023	-0.0472319	0.00912339	-0.114733	Leadership	Leadership	Leadership	Leadership	Leadership->Leadership	1
LeadMot3	14	20	Consideration	Looks out for the personal welfare of group members	TransfLeadersh	MLQ_Item_No_9	Consideration ->TransfLeadersh	0	0.498864	0.367639	-0.00612786	-0.0154985	-0.0955747	0.367639	-0.00612786	-0.0154985	-0.0955747	Leadership	Leadership	Leadership	Leadership	Leadership->Leadership	1
LeadMot3	12	30	Consideration	Puts suggestions made by the group into operation	TransfLeadersh	MLQ_Item_No_26	Consideration ->TransfLeadersh	0	0.523914	0.352903	0.0204247	-0.110202	-0.0882984	0.352903	0.0204247	-0.110202	-0.0882984	Leadership	Leadership	Leadership	Leadership	Leadership->Leadership	1
LeadMot3	17	20	Consideration	Acts without consulting the group.	TransfLeadersh	MLQ_Item_No_9	Consideration ->TransfLeadersh	0	0.357622	0.466996	-0.0659165	-0.121571	-0.0874774	0.466996	-0.0659165	-0.121571	-0.0874774	Leadership	Leadership	Leadership	Leadership	Leadership->Leadership	1
LeadMot3	11	20	Consideration	Does little things to make it pleasant to be a member of the group	TransfLeadersh	MLQ_Item_No_9	Consideration ->TransfLeadersh	0	0.488469	0.336743	0.0306824	-0.0772052	-0.0824903	0.336743	0.0306824	-0.0772052	-0.0824903	Leadership	Leadership	Leadership	Leadership	Leadership->Leadership	1
LeadMot3	17	21	Consideration	Acts without consulting the group.	TransfLeadersh	Re-examines critical assumptions to question whether they are appropriate	Consideration ->TransfLeadersh	0	0.314008	0.335143	0.0852057	0.00105127	-0.0817288	0.335143	0.0852057	0.00105127	-0.0817288	Leadership	Leadership	Leadership	Leadership	Leadership->Leadership	1
LeadMot3	16	22	Consideration	Refuses to explain his/her actions.	TransfLeadersh	MLQ_Item_No_15	Consideration ->TransfLeadersh	0	0.24848	0.376175	0.0927784	0.0433849	-0.079638	0.376175	0.0927784	0.0433849	-0.079638	Leadership	Leadership	Leadership	Leadership	Leadership->Leadership	1
LeadMot3	17	25	Consideration	Acts without consulting the group.	TransfLeadersh	MLQ_Item_No_13	Consideration ->TransfLeadersh	0	0.345301	0.368242	-0.0132378	-0.053597	-0.0740093	0.368242	-0.0132378	-0.053597	-0.0740093	Leadership	Leadership	Leadership	Leadership	Leadership->Leadership	1
LeadMot3	17	24	Consideration	Acts without consulting the group.	TransfLeadersh	MLQ_Item_No_14	Consideration ->TransfLeadersh	0	0.390624	0.300587	-0.0244037	-0.0266292	-0.0710208	0.300587	-0.0244037	-0.0266292	-0.0710208	Leadership	Leadership	Leadership	Leadership	Leadership->Leadership	1
LeadMot3	17	32	Consideration	Acts without consulting the group.	TransfLeadersh	MLQ_Item_No_29	Consideration ->TransfLeadersh	0	0.451429	0.342636	-0.011517	-0.0172282	-0.0686038	0.342636	-0.011517	-0.0172282	-0.0686038	Leadership	Leadership	Leadership	Leadership	Leadership->Leadership	1
LeadMot3	14	24	Consideration	Looks out for the personal welfare of group members	TransfLeadersh	MLQ_Item_No_14	Consideration ->TransfLeadersh	0	0.452863	0.352749	-0.0332633	-0.0145509	-0.0669128	0.352749	-0.0332633	-0.0145509	-0.0669128	Leadership	Leadership	Leadership	Leadership	Leadership->Leadership	1
LeadMot3	11	21	Consideration	Does little things to make it pleasant to be a member of the group	TransfLeadersh	Re-examines critical assumptions to question whether they are appropriate	Consideration ->TransfLeadersh	0	0.459894	0.351441	0.103995	0.0230015	-0.0611397	0.351441	0.103995	0.0230015	-0.0611397	Leadership	Leadership	Leadership	Leadership	Leadership->Leadership	1
LeadMot3	10	27	Consideration	Is friendly and approachable	TransfLeadersh	MLQ_Item_No_19	Consideration ->TransfLeadersh	0	0.592785	0.316053	0.0250981	0.0441218	-0.0540058	0.316053	0.0250981	0.0441218	-0.0540058	Leadership	Leadership	Leadership	Leadership	Leadership->Leadership	1
LeadMot3	16	21	Consideration	Refuses to explain his/her actions.	TransfLeadersh	Re-examines critical assumptions to question whether they are appropriate	Consideration ->TransfLeadersh	0	0.232635	0.374702	-0.0816015	0.0209151	-0.0527452	0.374702	-0.0816015	0.0209151	-0.0527452	Leadership	Leadership	Leadership	Leadership	Leadership->Leadership	1
LeadMot3	13	36	Consideration	Treats all group members as his/her equals	TransfLeadersh	MLQ_Item_No_32	Consideration ->TransfLeadersh	0	0.365589	0.355654	-0.0105075	0.0668852	-0.0498592	0.355654	-0.0105075	0.0668852	-0.0498592	Leadership	Leadership	Leadership	Leadership	Leadership->Leadership	1
LeadMot3	17	34	Consideration	Acts without consulting the group.	TransfLeadersh	Emphasizes the importance of having a collective sense of mission	Consideration ->TransfLeadersh	0	0.419777	0.399027	-0.0810003	-0.149267	-0.0481809	0.399027	-0.0810003	-0.149267	-0.0481809	Leadership	Leadership	Leadership	Leadership	Leadership->Leadership	1
LeadMot3	15	33	Consideration	Is willing to make changes	TransfLeadersh	MLQ_Item_No_25	Consideration ->TransfLeadersh	0	0.500201	0.331945	0.0281718	-0.0717615	-0.0441135	0.331945	0.0281718	-0.0717615	-0.0441135	Leadership	Leadership	Leadership	Leadership	Leadership->Leadership	1
LeadMot3	17	31	Consideration	Acts without consulting the group.	TransfLeadersh	MLQ_Item_No_30	Consideration ->TransfLeadersh	0	0.414021	0.347328	0.0418856	-0.0043813	-0.0426292	0.347328	0.0418856	-0.0043813	-0.0426292	Leadership	Leadership	Leadership	Leadership	Leadership->Leadership	1
LeadMot3	12	20	Consideration	Puts suggestions made by the group into operation	TransfLeadersh	MLQ_Item_No_9	Consideration ->TransfLeadersh	0	0.52375	0.383662	-0.0514054	-0.0286401	-0.0425381	0.383662	-0.0514054	-0.0286401	-0.0425381	Leadership	Leadership	Leadership	Leadership	Leadership->Leadership	1
LeadMot3	11	24	Consideration	Does little things to make it pleasant to be a member of the group	TransfLeadersh	MLQ_Item_No_14	Consideration ->TransfLeadersh	0	0.478591	0.324668	0.0542458	0.0128935	-0.0413259	0.324668	0.0542458	0.0128935	-0.0413259	Leadership	Leadership	Leadership	Leadership	Leadership->Leadership	1
LeadMot3	11	37	Consideration	Does little things to make it pleasant to be a member of the group	TransfLeadersh	MLQ_Item_No_31	Consideration ->TransfLeadersh	0	0.637958	0.35078	-0.0726065	-0.0364412	-0.0411893	0.35078	-0.0726065	-0.0364412	-0.0411893	Leadership	Leadership	Leadership	Leadership	Leadership->Leadership	1
LeadMot3	13	20	Consideration	Treats all group members as his/her equals	TransfLeadersh	MLQ_Item_No_9	Consideration ->TransfLeadersh	0	0.42872	0.327189	-0.0360913	-0.0278692	-0.0390342	0.327189	-0.0360913	-0.0278692	-0.0390342	Leadership	Leadership	Leadership	Leadership	Leadership->Leadership	1
LeadMot3	10	33	Consideration	Is friendly and approachable	TransfLeadersh	MLQ_Item_No_25	Consideration ->TransfLeadersh	0	0.373878	0.300647	0.00416447	-0.021039	-0.038996	0.300647	0.00416447	-0.021039	-0.038996	Leadership	Leadership	Leadership	Leadership	Leadership->Leadership	1
LeadMot3	13	22	Consideration	Treats all group members as his/her equals	TransfLeadersh	MLQ_Item_No_15	Consideration ->TransfLeadersh	0	0.434425	0.277831	0.0124826	0.0339637	-0.0387923	0.277831	0.0124826	0.0339637	-0.0387923	Leadership	Leadership	Leadership	Leadership	Leadership->Leadership	1
LeadMot3	13	34	Consideration	Treats all group members as his/her equals	TransfLeadersh	Emphasizes the importance of having a collective sense of mission	Consideration ->TransfLeadersh	0	0.467722	0.358759	-0.0558493	-0.0550231	-0.0373194	0.358759	-0.0558493	-0.0550231	-0.0373194	Leadership	Leadership	Leadership	Leadership	Leadership->Leadership	1
LeadMot3	17	33	Consideration	Acts without consulting the group.	TransfLeadersh	MLQ_Item_No_25	Consideration ->TransfLeadersh	0	0.306652	0.414626	-0.0344874	-0.0895216	-0.036881	0.414626	-0.0344874	-0.0895216	-0.036881	Leadership	Leadership	Leadership	Leadership	Leadership->Leadership	1
LeadMot3	12	37	Consideration	Puts suggestions made by the group into operation	TransfLeadersh	MLQ_Item_No_31	Consideration ->TransfLeadersh	0	0.611287	0.387207	-0.0425489	-0.0625962	-0.0351149	0.387207	-0.0425489	-0.0625962	-0.0351149	Leadership	Leadership	Leadership	Leadership	Leadership->Leadership	1
LeadMot3	14	30	Consideration	Looks out for the personal welfare of group members	TransfLeadersh	MLQ_Item_No_26	Consideration ->TransfLeadersh	0	0.511578	0.328549	0.00798996	-0.0653391	-0.0349077	0.328549	0.00798996	-0.0653391	-0.0349077	Leadership	Leadership	Leadership	Leadership	Leadership->Leadership	1
LeadMot3	17	36	Consideration	Acts without consulting the group.	TransfLeadersh	MLQ_Item_No_32	Consideration ->TransfLeadersh	0	0.334888	0.291716	0.0221007	0.0224572	-0.0345316	0.291716	0.0221007	0.0224572	-0.0345316	Leadership	Leadership	Leadership	Leadership	Leadership->Leadership	1
LeadMot3	14	25	Consideration	Looks out for the personal welfare of group members	TransfLeadersh	MLQ_Item_No_13	Consideration ->TransfLeadersh	0	0.465736	0.359743	0.00765836	0.0188746	-0.0342311	0.359743	0.00765836	0.0188746	-0.0342311	Leadership	Leadership	Leadership	Leadership	Leadership->Leadership	1
LeadMot3	13	33	Consideration	Treats all group members as his/her equals	TransfLeadersh	MLQ_Item_No_25	Consideration ->TransfLeadersh	0	0.446541	0.322511	-0.0526375	-0.0612081	-0.032631	0.322511	-0.0526375	-0.0612081	-0.032631	Leadership	Leadership	Leadership	Leadership	Leadership->Leadership	1
LeadMot3	12	32	Consideration	Puts suggestions made by the group into operation	TransfLeadersh	MLQ_Item_No_29	Consideration ->TransfLeadersh	0	0.643753	0.35228	0.0583869	-0.0231427	-0.0325859	0.35228	0.0583869	-0.0231427	-0.0325859	Leadership	Leadership	Leadership	Leadership	Leadership->Leadership	1
LeadMot3	10	35	Consideration	Is friendly and approachable	TransfLeadersh	MLQ_Item_No_36	Consideration ->TransfLeadersh	0	0.431084	0.31758	0.0127535	-0.00158321	-0.0321624	0.31758	0.0127535	-0.00158321	-0.0321624	Leadership	Leadership	Leadership	Leadership	Leadership->Leadership	1
LeadMot3	15	35	Consideration	Is willing to make changes	TransfLeadersh	MLQ_Item_No_36	Consideration ->TransfLeadersh	0	0.562117	0.377428	0.0201925	0.022205	-0.0314433	0.377428	0.0201925	0.022205	-0.0314433	Leadership	Leadership	Leadership	Leadership	Leadership->Leadership	1
LeadMot3	12	24	Consideration	Puts suggestions made by the group into operation	TransfLeadersh	MLQ_Item_No_14	Consideration ->TransfLeadersh	0	0.491498	0.380934	-0.0373447	-0.0292424	-0.0295722	0.380934	-0.0373447	-0.0292424	-0.0295722	Leadership	Leadership	Leadership	Leadership	Leadership->Leadership	1
LeadMot3	16	27	Consideration	Refuses to explain his/her actions.	TransfLeadersh	MLQ_Item_No_19	Consideration ->TransfLeadersh	0	0.384518	0.403888	0.0547894	-0.00953647	-0.0293607	0.403888	0.0547894	-0.00953647	-0.0293607	Leadership	Leadership	Leadership	Leadership	Leadership->Leadership	1
LeadMot3	17	35	Consideration	Acts without consulting the group.	TransfLeadersh	MLQ_Item_No_36	Consideration ->TransfLeadersh	0	0.382094	0.373882	-0.0173037	-0.0962144	-0.0282213	0.373882	-0.0173037	-0.0962144	-0.0282213	Leadership	Leadership	Leadership	Leadership	Leadership->Leadership	1
LeadMot3	15	24	Consideration	Is willing to make changes	TransfLeadersh	MLQ_Item_No_14	Consideration ->TransfLeadersh	0	0.550181	0.355371	0.0248244	0.036529	-0.0280646	0.355371	0.0248244	0.036529	-0.0280646	Leadership	Leadership	Leadership	Leadership	Leadership->Leadership	1
LeadMot3	11	22	Consideration	Does little things to make it pleasant to be a member of the group	TransfLeadersh	MLQ_Item_No_15	Consideration ->TransfLeadersh	0	0.520174	0.292732	-0.00919983	0.0264571	-0.0279934	0.292732	-0.00919983	0.0264571	-0.0279934	Leadership	Leadership	Leadership	Leadership	Leadership->Leadership	1
LeadMot3	14	21	Consideration	Looks out for the personal welfare of group members	TransfLeadersh	Re-examines critical assumptions to question whether they are appropriate	Consideration ->TransfLeadersh	0	0.431388	0.334529	0.0556444	0.0333547	-0.027345	0.334529	0.0556444	0.0333547	-0.027345	Leadership	Leadership	Leadership	Leadership	Leadership->Leadership	1
LeadMot3	10	24	Consideration	Is friendly and approachable	TransfLeadersh	MLQ_Item_No_14	Consideration ->TransfLeadersh	0	0.376281	0.298137	0.0612751	0.138033	-0.0266784	0.298137	0.0612751	0.138033	-0.0266784	Leadership	Leadership	Leadership	Leadership	Leadership->Leadership	1
LeadMot3	17	30	Consideration	Acts without consulting the group.	TransfLeadersh	MLQ_Item_No_26	Consideration ->TransfLeadersh	0	0.337924	0.295109	-0.0123768	-0.0244134	-0.0260262	0.295109	-0.0123768	-0.0244134	-0.0260262	Leadership	Leadership	Leadership	Leadership	Leadership->Leadership	1
LeadMot3	13	30	Consideration	Treats all group members as his/her equals	TransfLeadersh	MLQ_Item_No_26	Consideration ->TransfLeadersh	0	0.409947	0.303697	0.0631812	0.0224105	-0.0238086	0.303697	0.0631812	0.0224105	-0.0238086	Leadership	Leadership	Leadership	Leadership	Leadership->Leadership	1
LeadMot3	10	18	Consideration	Is friendly and approachable	TransfLeadersh	MLQ_Item_No_10	Consideration ->TransfLeadersh	0	0.37252	0.353027	0.0877728	0.0461682	-0.0228696	0.353027	0.0877728	0.0461682	-0.0228696	Leadership	Leadership	Leadership	Leadership	Leadership->Leadership	1
LeadMot3	16	24	Consideration	Refuses to explain his/her actions.	TransfLeadersh	MLQ_Item_No_14	Consideration ->TransfLeadersh	0	0.336471	0.310182	-0.0542362	-0.0487297	-0.0221429	0.310182	-0.0542362	-0.0487297	-0.0221429	Leadership	Leadership	Leadership	Leadership	Leadership->Leadership	1
LeadMot3	10	32	Consideration	Is friendly and approachable	TransfLeadersh	MLQ_Item_No_29	Consideration ->TransfLeadersh	0	0.612248	0.308659	0.197649	0.206519	-0.0215431	0.308659	0.197649	0.206519	-0.0215431	Leadership	Leadership	Leadership	Leadership	Leadership->Leadership	1
LeadMot3	11	25	Consideration	Does little things to make it pleasant to be a member of the group	TransfLeadersh	MLQ_Item_No_13	Consideration ->TransfLeadersh	0	0.50555	0.331998	0.13512	-0.00276547	-0.0206049	0.331998	0.13512	-0.00276547	-0.0206049	Leadership	Leadership	Leadership	Leadership	Leadership->Leadership	1
LeadMot3	13	24	Consideration	Treats all group members as his/her equals	TransfLeadersh	MLQ_Item_No_14	Consideration ->TransfLeadersh	0	0.431497	0.301186	-0.0227449	-0.0654713	-0.0202969	0.301186	-0.0227449	-0.0654713	-0.0202969	Leadership	Leadership	Leadership	Leadership	Leadership->Leadership	1
LeadMot3	13	37	Consideration	Treats all group members as his/her equals	TransfLeadersh	MLQ_Item_No_31	Consideration ->TransfLeadersh	0	0.510708	0.33835	-0.00558277	0.0094538	-0.020222	0.33835	-0.00558277	0.0094538	-0.020222	Leadership	Leadership	Leadership	Leadership	Leadership->Leadership	1
LeadMot3	17	22	Consideration	Acts without consulting the group.	TransfLeadersh	MLQ_Item_No_15	Consideration ->TransfLeadersh	0	0.355015	0.314418	-0.0226979	0.0247392	-0.0193067	0.314418	-0.0226979	0.0247392	-0.0193067	Leadership	Leadership	Leadership	Leadership	Leadership->Leadership	1
LeadMot3	12	18	Consideration	Puts suggestions made by the group into operation	TransfLeadersh	MLQ_Item_No_10	Consideration ->TransfLeadersh	0	0.442446	0.424672	0.00675477	-0.0128779	-0.0169481	0.424672	0.00675477	-0.0128779	-0.0169481	Leadership	Leadership	Leadership	Leadership	Leadership->Leadership	1
LeadMot3	10	37	Consideration	Is friendly and approachable	TransfLeadersh	MLQ_Item_No_31	Consideration ->TransfLeadersh	0	0.516157	0.331905	0.036775	0.0824121	-0.0153916	0.331905	0.036775	0.0824121	-0.0153916	Leadership	Leadership	Leadership	Leadership	Leadership->Leadership	1
LeadMot3	12	19	Consideration	Puts suggestions made by the group into operation	TransfLeadersh	MLQ_Item_No_6	Consideration ->TransfLeadersh	0	0.509305	0.439288	-0.0452375	-0.0615891	-0.0141938	0.439288	-0.0452375	-0.0615891	-0.0141938	Leadership	Leadership	Leadership	Leadership	Leadership->Leadership	1
LeadMot3	11	33	Consideration	Does little things to make it pleasant to be a member of the group	TransfLeadersh	MLQ_Item_No_25	Consideration ->TransfLeadersh	0	0.436989	0.336934	0.00069637	-0.0918892	-0.0123463	0.336934	0.00069637	-0.0918892	-0.0123463	Leadership	Leadership	Leadership	Leadership	Leadership->Leadership	1
LeadMot3	11	28	Consideration	Does little things to make it pleasant to be a member of the group	TransfLeadersh	MLQ_Item_No_21	Consideration ->TransfLeadersh	0	0.628412	0.315673	0.0417121	0.0522222	-0.0100961	0.315673	0.0417121	0.0522222	-0.0100961	Leadership	Leadership	Leadership	Leadership	Leadership->Leadership	1
LeadMot3	11	35	Consideration	Does little things to make it pleasant to be a member of the group	TransfLeadersh	MLQ_Item_No_36	Consideration ->TransfLeadersh	0	0.488739	0.343187	0.0843948	-0.0404	-0.00837047	0.343187	0.0843948	-0.0404	-0.00837047	Leadership	Leadership	Leadership	Leadership	Leadership->Leadership	1
LeadMot3	14	26	Consideration	Looks out for the personal welfare of group members	TransfLeadersh	Seeks differing perspectives when solving problems	Consideration ->TransfLeadersh	0	0.550523	0.343794	-0.113209	0.00968127	-0.00749337	0.343794	-0.113209	0.00968127	-0.00749337	Leadership	Leadership	Leadership	Leadership	Leadership->Leadership	1
LeadMot3	17	19	Consideration	Acts without consulting the group.	TransfLeadersh	MLQ_Item_No_6	Consideration ->TransfLeadersh	0	0.398219	0.437495	-0.0606123	-0.0395252	-0.00707591	0.437495	-0.0606123	-0.0395252	-0.00707591	Leadership	Leadership	Leadership	Leadership	Leadership->Leadership	1
LeadMot3	16	36	Consideration	Refuses to explain his/her actions.	TransfLeadersh	MLQ_Item_No_32	Consideration ->TransfLeadersh	0	0.250417	0.360206	-0.0424967	0.0519848	-0.00634805	0.360206	-0.0424967	0.0519848	-0.00634805	Leadership	Leadership	Leadership	Leadership	Leadership->Leadership	1
LeadMot3	17	37	Consideration	Acts without consulting the group.	TransfLeadersh	MLQ_Item_No_31	Consideration ->TransfLeadersh	0	0.461821	0.361471	-0.0229295	-0.0748183	-0.00476878	0.361471	-0.0229295	-0.0748183	-0.00476878	Leadership	Leadership	Leadership	Leadership	Leadership->Leadership	1
LeadMot3	13	29	Consideration	Treats all group members as his/her equals	TransfLeadersh	Considers the moral and ethical consequences of decisions	Consideration ->TransfLeadersh	0	0.487648	0.351542	0.0295806	0.0674851	-0.00458839	0.351542	0.0295806	0.0674851	-0.00458839	Leadership	Leadership	Leadership	Leadership	Leadership->Leadership	1
LeadMot3	11	19	Consideration	Does little things to make it pleasant to be a member of the group	TransfLeadersh	MLQ_Item_No_6	Consideration ->TransfLeadersh	0	0.515701	0.345025	0.0258005	-0.0220803	-0.00388628	0.345025	0.0258005	-0.0220803	-0.00388628	Leadership	Leadership	Leadership	Leadership	Leadership->Leadership	1
LeadMot3	17	26	Consideration	Acts without consulting the group.	TransfLeadersh	Seeks differing perspectives when solving problems	Consideration ->TransfLeadersh	0	0.436144	0.335648	0.0572778	0.0484899	-0.00347102	0.335648	0.0572778	0.0484899	-0.00347102	Leadership	Leadership	Leadership	Leadership	Leadership->Leadership	1
LeadMot3	12	33	Consideration	Puts suggestions made by the group into operation	TransfLeadersh	MLQ_Item_No_25	Consideration ->TransfLeadersh	0	0.518491	0.387602	-0.0745434	-0.113544	-0.00335348	0.387602	-0.0745434	-0.113544	-0.00335348	Leadership	Leadership	Leadership	Leadership	Leadership->Leadership	1
LeadMot3	14	33	Consideration	Looks out for the personal welfare of group members	TransfLeadersh	MLQ_Item_No_25	Consideration ->TransfLeadersh	0	0.434855	0.378394	-0.0277047	-0.0642517	-0.0018685	0.378394	-0.0277047	-0.0642517	-0.0018685	Leadership	Leadership	Leadership	Leadership	Leadership->Leadership	1
LeadMot3	16	34	Consideration	Refuses to explain his/her actions.	TransfLeadersh	Emphasizes the importance of having a collective sense of mission	Consideration ->TransfLeadersh	0	0.368828	0.341645	0.015823	0.0183091	0.0016436	0.341645	0.015823	0.0183091	0.0016436	Leadership	Leadership	Leadership	Leadership	Leadership->Leadership	1
LeadMot3	10	28	Consideration	Is friendly and approachable	TransfLeadersh	MLQ_Item_No_21	Consideration ->TransfLeadersh	0	0.638319	0.274718	0.100375	0.110077	0.00253416	0.274718	0.100375	0.110077	0.00253416	Leadership	Leadership	Leadership	Leadership	Leadership->Leadership	1
LeadMot3	14	34	Consideration	Looks out for the personal welfare of group members	TransfLeadersh	Emphasizes the importance of having a collective sense of mission	Consideration ->TransfLeadersh	0	0.493731	0.41341	-0.0617337	-0.0214554	0.00337896	0.41341	-0.0617337	-0.0214554	0.00337896	Leadership	Leadership	Leadership	Leadership	Leadership->Leadership	1
LeadMot3	10	21	Consideration	Is friendly and approachable	TransfLeadersh	Re-examines critical assumptions to question whether they are appropriate	Consideration ->TransfLeadersh	0	0.353969	0.313861	-0.0592231	0.0221464	0.00490434	0.313861	-0.0592231	0.0221464	0.00490434	Leadership	Leadership	Leadership	Leadership	Leadership->Leadership	1
LeadMot3	13	28	Consideration	Treats all group members as his/her equals	TransfLeadersh	MLQ_Item_No_21	Consideration ->TransfLeadersh	0	0.635647	0.319989	-0.000454079	0.111669	0.00572157	0.319989	-0.000454079	0.111669	0.00572157	Leadership	Leadership	Leadership	Leadership	Leadership->Leadership	1
LeadMot3	12	28	Consideration	Puts suggestions made by the group into operation	TransfLeadersh	MLQ_Item_No_21	Consideration ->TransfLeadersh	0	0.656685	0.354105	-0.0471182	-0.00673592	0.00590059	0.354105	-0.0471182	-0.00673592	0.00590059	Leadership	Leadership	Leadership	Leadership	Leadership->Leadership	1
LeadMot3	16	23	Consideration	Refuses to explain his/her actions.	TransfLeadersh	Goes beyond self-interest for the good of the group	Consideration ->TransfLeadersh	0	0.453655	0.311744	0.0533036	0.00320013	0.00698223	0.311744	0.0533036	0.00320013	0.00698223	Leadership	Leadership	Leadership	Leadership	Leadership->Leadership	1
LeadMot3	12	22	Consideration	Puts suggestions made by the group into operation	TransfLeadersh	MLQ_Item_No_15	Consideration ->TransfLeadersh	0	0.49632	0.348076	-0.0401398	-0.021175	0.00837773	0.348076	-0.0401398	-0.021175	0.00837773	Leadership	Leadership	Leadership	Leadership	Leadership->Leadership	1
LeadMot3	14	19	Consideration	Looks out for the personal welfare of group members	TransfLeadersh	MLQ_Item_No_6	Consideration ->TransfLeadersh	0	0.51506	0.350444	-0.00736208	-0.00997273	0.00853713	0.350444	-0.00736208	-0.00997273	0.00853713	Leadership	Leadership	Leadership	Leadership	Leadership->Leadership	1
LeadMot3	11	18	Consideration	Does little things to make it pleasant to be a member of the group	TransfLeadersh	MLQ_Item_No_10	Consideration ->TransfLeadersh	0	0.520299	0.351332	0.000753764	0.0109262	0.00929501	0.351332	0.000753764	0.0109262	0.00929501	Leadership	Leadership	Leadership	Leadership	Leadership->Leadership	1
LeadMot3	16	30	Consideration	Refuses to explain his/her actions.	TransfLeadersh	MLQ_Item_No_26	Consideration ->TransfLeadersh	0	0.265516	0.293805	0.0791755	0.192296	0.00946719	0.293805	0.0791755	0.192296	0.00946719	Leadership	Leadership	Leadership	Leadership	Leadership->Leadership	1
LeadMot3	17	18	Consideration	Acts without consulting the group.	TransfLeadersh	MLQ_Item_No_10	Consideration ->TransfLeadersh	0	0.266635	0.324254	-0.0198193	0.0238918	0.0110237	0.324254	-0.0198193	0.0238918	0.0110237	Leadership	Leadership	Leadership	Leadership	Leadership->Leadership	1
LeadMot3	14	32	Consideration	Looks out for the personal welfare of group members	TransfLeadersh	MLQ_Item_No_29	Consideration ->TransfLeadersh	0	0.680421	0.416862	0.0361671	0.102483	0.0124054	0.416862	0.0361671	0.102483	0.0124054	Leadership	Leadership	Leadership	Leadership	Leadership->Leadership	1
LeadMot3	12	34	Consideration	Puts suggestions made by the group into operation	TransfLeadersh	Emphasizes the importance of having a collective sense of mission	Consideration ->TransfLeadersh	0	0.560258	0.381659	0.00570921	-0.0201718	0.0128664	0.381659	0.00570921	-0.0201718	0.0128664	Leadership	Leadership	Leadership	Leadership	Leadership->Leadership	1
LeadMot3	14	35	Consideration	Looks out for the personal welfare of group members	TransfLeadersh	MLQ_Item_No_36	Consideration ->TransfLeadersh	0	0.480641	0.360288	0.0548843	-0.0172764	0.0133163	0.360288	0.0548843	-0.0172764	0.0133163	Leadership	Leadership	Leadership	Leadership	Leadership->Leadership	1
LeadMot3	10	34	Consideration	Is friendly and approachable	TransfLeadersh	Emphasizes the importance of having a collective sense of mission	Consideration ->TransfLeadersh	0	0.429042	0.430483	0.150972	0.10519	0.0135104	0.430483	0.150972	0.10519	0.0135104	Leadership	Leadership	Leadership	Leadership	Leadership->Leadership	1
LeadMot3	11	32	Consideration	Does little things to make it pleasant to be a member of the group	TransfLeadersh	MLQ_Item_No_29	Consideration ->TransfLeadersh	0	0.567718	0.360102	0.068455	0.0715682	0.013779	0.360102	0.068455	0.0715682	0.013779	Leadership	Leadership	Leadership	Leadership	Leadership->Leadership	1
LeadMot3	15	37	Consideration	Is willing to make changes	TransfLeadersh	MLQ_Item_No_31	Consideration ->TransfLeadersh	0	0.623842	0.475606	-0.0263278	-0.0831707	0.0139754	0.475606	-0.0263278	-0.0831707	0.0139754	Leadership	Leadership	Leadership	Leadership	Leadership->Leadership	1
LeadMot3	14	37	Consideration	Looks out for the personal welfare of group members	TransfLeadersh	MLQ_Item_No_31	Consideration ->TransfLeadersh	0	0.638778	0.404063	0.00426208	-8.34574e-05	0.0140894	0.404063	0.00426208	-8.34574e-05	0.0140894	Leadership	Leadership	Leadership	Leadership	Leadership->Leadership	1
LeadMot3	12	35	Consideration	Puts suggestions made by the group into operation	TransfLeadersh	MLQ_Item_No_36	Consideration ->TransfLeadersh	0	0.548187	0.422934	0.0484507	-0.023509	0.0164822	0.422934	0.0484507	-0.023509	0.0164822	Leadership	Leadership	Leadership	Leadership	Leadership->Leadership	1
LeadMot3	11	26	Consideration	Does little things to make it pleasant to be a member of the group	TransfLeadersh	Seeks differing perspectives when solving problems	Consideration ->TransfLeadersh	0	0.533011	0.319538	-0.00920753	0.051512	0.0197476	0.319538	-0.00920753	0.051512	0.0197476	Leadership	Leadership	Leadership	Leadership	Leadership->Leadership	1
LeadMot3	16	28	Consideration	Refuses to explain his/her actions.	TransfLeadersh	MLQ_Item_No_21	Consideration ->TransfLeadersh	0	0.459176	0.316425	-0.00791644	0.0952627	0.0201374	0.316425	-0.00791644	0.0952627	0.0201374	Leadership	Leadership	Leadership	Leadership	Leadership->Leadership	1
LeadMot3	15	20	Consideration	Is willing to make changes	TransfLeadersh	MLQ_Item_No_9	Consideration ->TransfLeadersh	0	0.563143	0.323937	0.0757483	-0.0395713	0.0202796	0.323937	0.0757483	-0.0395713	0.0202796	Leadership	Leadership	Leadership	Leadership	Leadership->Leadership	1
LeadMot3	10	19	Consideration	Is friendly and approachable	TransfLeadersh	MLQ_Item_No_6	Consideration ->TransfLeadersh	0	0.406315	0.295922	0.160093	0.128384	0.0204717	0.295922	0.160093	0.128384	0.0204717	Leadership	Leadership	Leadership	Leadership	Leadership->Leadership	1
LeadMot3	14	22	Consideration	Looks out for the personal welfare of group members	TransfLeadersh	MLQ_Item_No_15	Consideration ->TransfLeadersh	0	0.518281	0.324939	0.0169228	0.00705229	0.0220303	0.324939	0.0169228	0.00705229	0.0220303	Leadership	Leadership	Leadership	Leadership	Leadership->Leadership	1
LeadMot3	14	28	Consideration	Looks out for the personal welfare of group members	TransfLeadersh	MLQ_Item_No_21	Consideration ->TransfLeadersh	0	0.654767	0.342155	-0.00527837	0.00957228	0.0224989	0.342155	-0.00527837	0.00957228	0.0224989	Leadership	Leadership	Leadership	Leadership	Leadership->Leadership	1
LeadMot3	10	30	Consideration	Is friendly and approachable	TransfLeadersh	MLQ_Item_No_26	Consideration ->TransfLeadersh	0	0.423214	0.318024	0.138216	0.186823	0.0242976	0.318024	0.138216	0.186823	0.0242976	Leadership	Leadership	Leadership	Leadership	Leadership->Leadership	1
LeadMot3	13	35	Consideration	Treats all group members as his/her equals	TransfLeadersh	MLQ_Item_No_36	Consideration ->TransfLeadersh	0	0.417142	0.336159	0.0582738	0.0324183	0.0243019	0.336159	0.0582738	0.0324183	0.0243019	Leadership	Leadership	Leadership	Leadership	Leadership->Leadership	1
LeadMot3	15	23	Consideration	Is willing to make changes	TransfLeadersh	Goes beyond self-interest for the good of the group	Consideration ->TransfLeadersh	0	0.538372	0.306222	-0.0248082	-0.087582	0.0249253	0.306222	-0.0248082	-0.087582	0.0249253	Leadership	Leadership	Leadership	Leadership	Leadership->Leadership	1
LeadMot3	10	36	Consideration	Is friendly and approachable	TransfLeadersh	MLQ_Item_No_32	Consideration ->TransfLeadersh	0	0.362145	0.288521	0.0922401	0.138682	0.0250249	0.288521	0.0922401	0.138682	0.0250249	Leadership	Leadership	Leadership	Leadership	Leadership->Leadership	1
LeadMot3	14	29	Consideration	Looks out for the personal welfare of group members	TransfLeadersh	Considers the moral and ethical consequences of decisions	Consideration ->TransfLeadersh	0	0.524104	0.350107	0.0671874	0.0717575	0.0285893	0.350107	0.0671874	0.0717575	0.0285893	Leadership	Leadership	Leadership	Leadership	Leadership->Leadership	1
LeadMot3	11	36	Consideration	Does little things to make it pleasant to be a member of the group	TransfLeadersh	MLQ_Item_No_32	Consideration ->TransfLeadersh	0	0.48783	0.314885	0.156719	0.0807913	0.0289056	0.314885	0.156719	0.0807913	0.0289056	Leadership	Leadership	Leadership	Leadership	Leadership->Leadership	1
LeadMot3	15	21	Consideration	Is willing to make changes	TransfLeadersh	Re-examines critical assumptions to question whether they are appropriate	Consideration ->TransfLeadersh	0	0.534793	0.341666	0.0456087	0.00617208	0.030442	0.341666	0.0456087	0.00617208	0.030442	Leadership	Leadership	Leadership	Leadership	Leadership->Leadership	1
LeadMot3	16	33	Consideration	Refuses to explain his/her actions.	TransfLeadersh	MLQ_Item_No_25	Consideration ->TransfLeadersh	0	0.359638	0.333863	-0.0105743	0.0195852	0.0315364	0.333863	-0.0105743	0.0195852	0.0315364	Leadership	Leadership	Leadership	Leadership	Leadership->Leadership	1
LeadMot3	16	35	Consideration	Refuses to explain his/her actions.	TransfLeadersh	MLQ_Item_No_36	Consideration ->TransfLeadersh	0	0.339061	0.35566	0.0798074	0.0629833	0.0324545	0.35566	0.0798074	0.0629833	0.0324545	Leadership	Leadership	Leadership	Leadership	Leadership->Leadership	1
LeadMot3	15	27	Consideration	Is willing to make changes	TransfLeadersh	MLQ_Item_No_19	Consideration ->TransfLeadersh	0	0.535686	0.300583	0.0275569	-0.0458569	0.0328125	0.300583	0.0275569	-0.0458569	0.0328125	Leadership	Leadership	Leadership	Leadership	Leadership->Leadership	1
LeadMot3	17	29	Consideration	Acts without consulting the group.	TransfLeadersh	Considers the moral and ethical consequences of decisions	Consideration ->TransfLeadersh	0	0.367997	0.335208	-0.00471349	0.0456201	0.0378426	0.335208	-0.00471349	0.0456201	0.0378426	Leadership	Leadership	Leadership	Leadership	Leadership->Leadership	1
LeadMot3	12	26	Consideration	Puts suggestions made by the group into operation	TransfLeadersh	Seeks differing perspectives when solving problems	Consideration ->TransfLeadersh	0	0.607654	0.380387	-0.0733138	0.0177053	0.0382146	0.380387	-0.0733138	0.0177053	0.0382146	Leadership	Leadership	Leadership	Leadership	Leadership->Leadership	1
LeadMot3	13	32	Consideration	Treats all group members as his/her equals	TransfLeadersh	MLQ_Item_No_29	Consideration ->TransfLeadersh	0	0.645671	0.433173	0.0406585	0.0599426	0.0385484	0.433173	0.0406585	0.0599426	0.0385484	Leadership	Leadership	Leadership	Leadership	Leadership->Leadership	1
LeadMot3	16	29	Consideration	Refuses to explain his/her actions.	TransfLeadersh	Considers the moral and ethical consequences of decisions	Consideration ->TransfLeadersh	0	0.318568	0.40076	0.109865	0.126526	0.0423921	0.40076	0.109865	0.126526	0.0423921	Leadership	Leadership	Leadership	Leadership	Leadership->Leadership	1
LeadMot3	12	21	Consideration	Puts suggestions made by the group into operation	TransfLeadersh	Re-examines critical assumptions to question whether they are appropriate	Consideration ->TransfLeadersh	0	0.493726	0.340221	0.0899109	0.0753169	0.0427546	0.340221	0.0899109	0.0753169	0.0427546	Leadership	Leadership	Leadership	Leadership	Leadership->Leadership	1
LeadMot3	16	37	Consideration	Refuses to explain his/her actions.	TransfLeadersh	MLQ_Item_No_31	Consideration ->TransfLeadersh	0	0.350659	0.390632	-0.0083951	0.0506572	0.0446902	0.390632	-0.0083951	0.0506572	0.0446902	Leadership	Leadership	Leadership	Leadership	Leadership->Leadership	1
LeadMot3	10	22	Consideration	Is friendly and approachable	TransfLeadersh	MLQ_Item_No_15	Consideration ->TransfLeadersh	0	0.386438	0.317044	0.018289	0.0641072	0.0447704	0.317044	0.018289	0.0641072	0.0447704	Leadership	Leadership	Leadership	Leadership	Leadership->Leadership	1
LeadMot3	15	18	Consideration	Is willing to make changes	TransfLeadersh	MLQ_Item_No_10	Consideration ->TransfLeadersh	0	0.464766	0.359118	-0.0550391	0.0573717	0.0452787	0.359118	-0.0550391	0.0573717	0.0452787	Leadership	Leadership	Leadership	Leadership	Leadership->Leadership	1
LeadMot3	12	25	Consideration	Puts suggestions made by the group into operation	TransfLeadersh	MLQ_Item_No_13	Consideration ->TransfLeadersh	0	0.533025	0.39041	-0.031991	0.0402502	0.0472702	0.39041	-0.031991	0.0402502	0.0472702	Leadership	Leadership	Leadership	Leadership	Leadership->Leadership	1
LeadMot3	13	25	Consideration	Treats all group members as his/her equals	TransfLeadersh	MLQ_Item_No_13	Consideration ->TransfLeadersh	0	0.401729	0.334567	-0.0551673	-0.0278599	0.0474219	0.334567	-0.0551673	-0.0278599	0.0474219	Leadership	Leadership	Leadership	Leadership	Leadership->Leadership	1
LeadMot3	11	30	Consideration	Does little things to make it pleasant to be a member of the group	TransfLeadersh	MLQ_Item_No_26	Consideration ->TransfLeadersh	0	0.547255	0.316831	0.147519	-0.0955026	0.0477087	0.316831	0.147519	-0.0955026	0.0477087	Leadership	Leadership	Leadership	Leadership	Leadership->Leadership	1
LeadMot3	12	31	Consideration	Puts suggestions made by the group into operation	TransfLeadersh	MLQ_Item_No_30	Consideration ->TransfLeadersh	0	0.567247	0.38188	0.0597292	0.019572	0.0489601	0.38188	0.0597292	0.019572	0.0489601	Leadership	Leadership	Leadership	Leadership	Leadership->Leadership	1
LeadMot3	10	23	Consideration	Is friendly and approachable	TransfLeadersh	Goes beyond self-interest for the good of the group	Consideration ->TransfLeadersh	0	0.500096	0.317381	0.118943	0.048699	0.052588	0.317381	0.118943	0.048699	0.052588	Leadership	Leadership	Leadership	Leadership	Leadership->Leadership	1
LeadMot3	14	18	Consideration	Looks out for the personal welfare of group members	TransfLeadersh	MLQ_Item_No_10	Consideration ->TransfLeadersh	0	0.495723	0.407909	-0.00944583	-0.0280073	0.0558749	0.407909	-0.00944583	-0.0280073	0.0558749	Leadership	Leadership	Leadership	Leadership	Leadership->Leadership	1
LeadMot3	16	32	Consideration	Refuses to explain his/her actions.	TransfLeadersh	MLQ_Item_No_29	Consideration ->TransfLeadersh	0	0.444567	0.336151	0.00147896	0.111727	0.0591759	0.336151	0.00147896	0.111727	0.0591759	Leadership	Leadership	Leadership	Leadership	Leadership->Leadership	1
LeadMot3	14	36	Consideration	Looks out for the personal welfare of group members	TransfLeadersh	MLQ_Item_No_32	Consideration ->TransfLeadersh	0	0.449919	0.342876	0.0783676	0.0858327	0.0612526	0.342876	0.0783676	0.0858327	0.0612526	Leadership	Leadership	Leadership	Leadership	Leadership->Leadership	1
LeadMot3	15	22	Consideration	Is willing to make changes	TransfLeadersh	MLQ_Item_No_15	Consideration ->TransfLeadersh	0	0.507036	0.510277	-0.0357411	-0.0100873	0.0620803	0.510277	-0.0357411	-0.0100873	0.0620803	Leadership	Leadership	Leadership	Leadership	Leadership->Leadership	1
LeadMot3	10	20	Consideration	Is friendly and approachable	TransfLeadersh	MLQ_Item_No_9	Consideration ->TransfLeadersh	0	0.430649	0.302197	0.12487	0.163694	0.0641626	0.302197	0.12487	0.163694	0.0641626	Leadership	Leadership	Leadership	Leadership	Leadership->Leadership	1
LeadMot3	14	31	Consideration	Looks out for the personal welfare of group members	TransfLeadersh	MLQ_Item_No_30	Consideration ->TransfLeadersh	0	0.542954	0.392991	0.00942472	0.00226435	0.0644687	0.392991	0.00942472	0.00226435	0.0644687	Leadership	Leadership	Leadership	Leadership	Leadership->Leadership	1
LeadMot3	15	19	Consideration	Is willing to make changes	TransfLeadersh	MLQ_Item_No_6	Consideration ->TransfLeadersh	0	0.521173	0.393728	0.0225961	0.0383889	0.0667042	0.393728	0.0225961	0.0383889	0.0667042	Leadership	Leadership	Leadership	Leadership	Leadership->Leadership	1
LeadMot3	13	26	Consideration	Treats all group members as his/her equals	TransfLeadersh	Seeks differing perspectives when solving problems	Consideration ->TransfLeadersh	0	0.51061	0.300349	-0.153123	-0.0170161	0.0695729	0.300349	-0.153123	-0.0170161	0.0695729	Leadership	Leadership	Leadership	Leadership	Leadership->Leadership	1
LeadMot3	16	20	Consideration	Refuses to explain his/her actions.	TransfLeadersh	MLQ_Item_No_9	Consideration ->TransfLeadersh	0	0.282572	0.328574	-0.0142953	0.0542665	0.0735652	0.328574	-0.0142953	0.0542665	0.0735652	Leadership	Leadership	Leadership	Leadership	Leadership->Leadership	1
LeadMot3	15	34	Consideration	Is willing to make changes	TransfLeadersh	Emphasizes the importance of having a collective sense of mission	Consideration ->TransfLeadersh	0	0.562469	0.318157	0.134176	0.0939543	0.0750085	0.318157	0.134176	0.0939543	0.0750085	Leadership	Leadership	Leadership	Leadership	Leadership->Leadership	1
LeadMot3	11	34	Consideration	Does little things to make it pleasant to be a member of the group	TransfLeadersh	Emphasizes the importance of having a collective sense of mission	Consideration ->TransfLeadersh	0	0.50304	0.39953	0.0383794	-0.0486841	0.0794164	0.39953	0.0383794	-0.0486841	0.0794164	Leadership	Leadership	Leadership	Leadership	Leadership->Leadership	1
LeadMot3	16	31	Consideration	Refuses to explain his/her actions.	TransfLeadersh	MLQ_Item_No_30	Consideration ->TransfLeadersh	0	0.362104	0.327649	-0.162809	-0.0263244	0.0799621	0.327649	-0.162809	-0.0263244	0.0799621	Leadership	Leadership	Leadership	Leadership	Leadership->Leadership	1
LeadMot3	13	31	Consideration	Treats all group members as his/her equals	TransfLeadersh	MLQ_Item_No_30	Consideration ->TransfLeadersh	0	0.457571	0.335979	-0.108653	2.12425e-05	0.0814465	0.335979	-0.108653	2.12425e-05	0.0814465	Leadership	Leadership	Leadership	Leadership	Leadership->Leadership	1
LeadMot3	16	26	Consideration	Refuses to explain his/her actions.	TransfLeadersh	Seeks differing perspectives when solving problems	Consideration ->TransfLeadersh	0	0.371585	0.385493	-0.104435	0.030491	0.0823699	0.385493	-0.104435	0.030491	0.0823699	Leadership	Leadership	Leadership	Leadership	Leadership->Leadership	1
LeadMot3	11	31	Consideration	Does little things to make it pleasant to be a member of the group	TransfLeadersh	MLQ_Item_No_30	Consideration ->TransfLeadersh	0	0.562305	0.350836	0.0855111	0.0908858	0.095482	0.350836	0.0855111	0.0908858	0.095482	Leadership	Leadership	Leadership	Leadership	Leadership->Leadership	1
LeadMot3	15	32	Consideration	Is willing to make changes	TransfLeadersh	MLQ_Item_No_29	Consideration ->TransfLeadersh	0	0.594047	0.319367	-0.0118975	0.0398677	0.0961301	0.319367	-0.0118975	0.0398677	0.0961301	Leadership	Leadership	Leadership	Leadership	Leadership->Leadership	1
LeadMot3	10	26	Consideration	Is friendly and approachable	TransfLeadersh	Seeks differing perspectives when solving problems	Consideration ->TransfLeadersh	0	0.463494	0.312764	0.0994978	0.0890799	0.097931	0.312764	0.0994978	0.0890799	0.097931	Leadership	Leadership	Leadership	Leadership	Leadership->Leadership	1
LeadMot3	12	29	Consideration	Puts suggestions made by the group into operation	TransfLeadersh	Considers the moral and ethical consequences of decisions	Consideration ->TransfLeadersh	0	0.477559	0.352204	0.0742172	0.00274862	0.0985917	0.352204	0.0742172	0.00274862	0.0985917	Leadership	Leadership	Leadership	Leadership	Leadership->Leadership	1
LeadMot3	15	36	Consideration	Is willing to make changes	TransfLeadersh	MLQ_Item_No_32	Consideration ->TransfLeadersh	0	0.620889	0.361291	0.0621631	0.154338	0.100647	0.361291	0.0621631	0.154338	0.100647	Leadership	Leadership	Leadership	Leadership	Leadership->Leadership	1
LeadMot3	15	25	Consideration	Is willing to make changes	TransfLeadersh	MLQ_Item_No_13	Consideration ->TransfLeadersh	0	0.559603	0.321266	0.088148	-0.0518568	0.102911	0.321266	0.088148	-0.0518568	0.102911	Leadership	Leadership	Leadership	Leadership	Leadership->Leadership	1
LeadMot3	17	28	Consideration	Acts without consulting the group.	TransfLeadersh	MLQ_Item_No_21	Consideration ->TransfLeadersh	0	0.488808	0.556587	0.0305881	0.160887	0.103704	0.556587	0.0305881	0.160887	0.103704	Leadership	Leadership	Leadership	Leadership	Leadership->Leadership	1
LeadMot3	15	30	Consideration	Is willing to make changes	TransfLeadersh	MLQ_Item_No_26	Consideration ->TransfLeadersh	0	0.566258	0.344004	0.200924	0.126458	0.114059	0.344004	0.200924	0.126458	0.114059	Leadership	Leadership	Leadership	Leadership	Leadership->Leadership	1
LeadMot3	12	36	Consideration	Puts suggestions made by the group into operation	TransfLeadersh	MLQ_Item_No_32	Consideration ->TransfLeadersh	0	0.490942	0.307372	0.10324	0.152192	0.122668	0.307372	0.10324	0.152192	0.122668	Leadership	Leadership	Leadership	Leadership	Leadership->Leadership	1
LeadMot3	10	31	Consideration	Is friendly and approachable	TransfLeadersh	MLQ_Item_No_30	Consideration ->TransfLeadersh	0	0.441439	0.289726	0.109895	0.0108618	0.127964	0.289726	0.109895	0.0108618	0.127964	Leadership	Leadership	Leadership	Leadership	Leadership->Leadership	1
LeadMot3	10	29	Consideration	Is friendly and approachable	TransfLeadersh	Considers the moral and ethical consequences of decisions	Consideration ->TransfLeadersh	0	0.455327	0.305123	0.0254657	0.0340957	0.129446	0.305123	0.0254657	0.0340957	0.129446	Leadership	Leadership	Leadership	Leadership	Leadership->Leadership	1
LeadMot3	10	25	Consideration	Is friendly and approachable	TransfLeadersh	MLQ_Item_No_13	Consideration ->TransfLeadersh	0	0.411024	0.30903	0.1611	0.197987	0.140209	0.30903	0.1611	0.197987	0.140209	Leadership	Leadership	Leadership	Leadership	Leadership->Leadership	1
LeadMot3	15	26	Consideration	Is willing to make changes	TransfLeadersh	Seeks differing perspectives when solving problems	Consideration ->TransfLeadersh	0	0.623052	0.48071	-0.0629985	-0.0118124	0.144219	0.48071	-0.0629985	-0.0118124	0.144219	Leadership	Leadership	Leadership	Leadership	Leadership->Leadership	1
LeadMot3	16	25	Consideration	Refuses to explain his/her actions.	TransfLeadersh	MLQ_Item_No_13	Consideration ->TransfLeadersh	0	0.286835	0.323678	-0.042192	0.0170544	0.1444	0.323678	-0.042192	0.0170544	0.1444	Leadership	Leadership	Leadership	Leadership	Leadership->Leadership	1
LeadMot3	15	29	Consideration	Is willing to make changes	TransfLeadersh	Considers the moral and ethical consequences of decisions	Consideration ->TransfLeadersh	0	0.535672	0.44822	0.140986	0.0132809	0.150006	0.44822	0.140986	0.0132809	0.150006	Leadership	Leadership	Leadership	Leadership	Leadership->Leadership	1
LeadMot3	15	28	Consideration	Is willing to make changes	TransfLeadersh	MLQ_Item_No_21	Consideration ->TransfLeadersh	0	0.630904	0.31537	0.0570397	-0.031113	0.170191	0.31537	0.0570397	-0.031113	0.170191	Leadership	Leadership	Leadership	Leadership	Leadership->Leadership	1
LeadMot3	15	31	Consideration	Is willing to make changes	TransfLeadersh	MLQ_Item_No_30	Consideration ->TransfLeadersh	0	0.633967	0.36629	-0.0473537	0.053504	0.175324	0.36629	-0.0473537	0.053504	0.175324	Leadership	Leadership	Leadership	Leadership	Leadership->Leadership	1
LeadMot3	11	29	Consideration	Does little things to make it pleasant to be a member of the group	TransfLeadersh	Considers the moral and ethical consequences of decisions	Consideration ->TransfLeadersh	0	0.473523	0.32706	0.12224	0.0446567	0.181134	0.32706	0.12224	0.0446567	0.181134	Leadership	Leadership	Leadership	Leadership	Leadership->Leadership	1
LeadMot3	13	23	Consideration	Treats all group members as his/her equals	TransfLeadersh	Goes beyond self-interest for the good of the group	Consideration ->TransfLeadersh	0	0.555754	0.324311	0.239157	0.299534	0.269556	0.324311	0.239157	0.299534	0.269556	Leadership	Leadership	Leadership	Leadership	Leadership->Leadership	1
LeadMot3	17	27	Consideration	Acts without consulting the group.	TransfLeadersh	MLQ_Item_No_19	Consideration ->TransfLeadersh	0	0.36856	0.375668	0.275523	0.284765	0.329173	0.375668	0.275523	0.284765	0.329173	Leadership	Leadership	Leadership	Leadership	Leadership->Leadership	1
LeadMot3	17	23	Consideration	Acts without consulting the group.	TransfLeadersh	Goes beyond self-interest for the good of the group	Consideration ->TransfLeadersh	0	0.483488	0.375883	0.314749	0.427062	0.339246	0.375883	0.314749	0.427062	0.339246	Leadership	Leadership	Leadership	Leadership	Leadership->Leadership	1
LeadMot3	12	27	Consideration	Puts suggestions made by the group into operation	TransfLeadersh	MLQ_Item_No_19	Consideration ->TransfLeadersh	0	0.608856	0.335043	0.361342	0.382695	0.363594	0.335043	0.361342	0.382695	0.363594	Leadership	Leadership	Leadership	Leadership	Leadership->Leadership	1
LeadMot3	11	23	Consideration	Does little things to make it pleasant to be a member of the group	TransfLeadersh	Goes beyond self-interest for the good of the group	Consideration ->TransfLeadersh	0	0.506662	0.345348	0.386949	0.481965	0.367313	0.345348	0.386949	0.481965	0.367313	Leadership	Leadership	Leadership	Leadership	Leadership->Leadership	1
LeadMot3	12	23	Consideration	Puts suggestions made by the group into operation	TransfLeadersh	Goes beyond self-interest for the good of the group	Consideration ->TransfLeadersh	0	0.601202	0.357349	0.299755	0.472964	0.406073	0.357349	0.299755	0.472964	0.406073	Leadership	Leadership	Leadership	Leadership	Leadership->Leadership	1
LeadMot3	13	18	Consideration	Treats all group members as his/her equals	TransfLeadersh	MLQ_Item_No_10	Consideration ->TransfLeadersh	0	0.381274	0.385533	0.478242	0.487469	0.4152	0.385533	0.478242	0.487469	0.4152	Leadership	Leadership	Leadership	Leadership	Leadership->Leadership	1
LeadMot3	14	23	Consideration	Looks out for the personal welfare of group members	TransfLeadersh	Goes beyond self-interest for the good of the group	Consideration ->TransfLeadersh	0	0.556851	0.375375	0.339698	0.452404	0.424573	0.375375	0.339698	0.452404	0.424573	Leadership	Leadership	Leadership	Leadership	Leadership->Leadership	1
LeadMot3	13	27	Consideration	Treats all group members as his/her equals	TransfLeadersh	MLQ_Item_No_19	Consideration ->TransfLeadersh	0	0.584866	0.674955	0.581882	0.60526	0.479547	0.674955	0.581882	0.60526	0.479547	Leadership	Leadership	Leadership	Leadership	Leadership->Leadership	1
LeadMot3	16	18	Consideration	Refuses to explain his/her actions.	TransfLeadersh	MLQ_Item_No_10	Consideration ->TransfLeadersh	0	0.197014	0.347321	0.532826	0.593526	0.504491	0.347321	0.532826	0.593526	0.504491	Leadership	Leadership	Leadership	Leadership	Leadership->Leadership	1
LeadMot3	11	27	Consideration	Does little things to make it pleasant to be a member of the group	TransfLeadersh	MLQ_Item_No_19	Consideration ->TransfLeadersh	0	0.463487	0.434836	0.725958	0.742639	0.577364	0.434836	0.725958	0.742639	0.577364	Leadership	Leadership	Leadership	Leadership	Leadership->Leadership	1
LeadMot3	13	19	Consideration	Treats all group members as his/her equals	TransfLeadersh	MLQ_Item_No_6	Consideration ->TransfLeadersh	0	0.462572	0.364142	0.485287	0.457854	0.609998	0.364142	0.485287	0.457854	0.609998	Leadership	Leadership	Leadership	Leadership	Leadership->Leadership	1
LeadMot3	14	27	Consideration	Looks out for the personal welfare of group members	TransfLeadersh	MLQ_Item_No_19	Consideration ->TransfLeadersh	0	0.583305	0.40597	0.68919	0.727572	0.639602	0.40597	0.68919	0.727572	0.639602	Leadership	Leadership	Leadership	Leadership	Leadership->Leadership	1
LeadMot3	16	19	Consideration	Refuses to explain his/her actions.	TransfLeadersh	MLQ_Item_No_6	Consideration ->TransfLeadersh	0	0.296529	0.412554	0.514271	0.522924	0.790587	0.412554	0.514271	0.522924	0.790587	Leadership	Leadership	Leadership	Leadership	Leadership->Leadership	1
LeadMot3	5	20	InitiateStruct	Assigns group members to particular tasks	TransfLeadersh	MLQ_Item_No_9	InitiateStruct->TransfLeadersh	0	0.0912134	0.395803	-0.0554083	-0.0920814	-0.1809	0.395803	-0.0554083	-0.0920814	-0.1809	Leadership	Leadership	Leadership	Leadership	Leadership->Leadership	1
LeadMot3	3	21	InitiateStruct	Makes his/her attitudes clear to the group	TransfLeadersh	Re-examines critical assumptions to question whether they are appropriate	InitiateStruct->TransfLeadersh	0	0.463395	0.329868	-0.00786864	0.0712878	-0.103618	0.329868	-0.00786864	0.0712878	-0.103618	Leadership	Leadership	Leadership	Leadership	Leadership->Leadership	1
LeadMot3	5	21	InitiateStruct	Assigns group members to particular tasks	TransfLeadersh	Re-examines critical assumptions to question whether they are appropriate	InitiateStruct->TransfLeadersh	0	0.123436	0.384532	0.0909261	0.0443397	-0.0945957	0.384532	0.0909261	0.0443397	-0.0945957	Leadership	Leadership	Leadership	Leadership	Leadership->Leadership	1
LeadMot3	9	37	InitiateStruct	Asks that group members follow standard rules and regulations.	TransfLeadersh	MLQ_Item_No_31	InitiateStruct->TransfLeadersh	0	0.275697	0.397116	0.0207844	-0.0197243	-0.0939729	0.397116	0.0207844	-0.0197243	-0.0939729	Leadership	Leadership	Leadership	Leadership	Leadership->Leadership	1
LeadMot3	2	21	InitiateStruct	Tries out his/her ideas in the group	TransfLeadersh	Re-examines critical assumptions to question whether they are appropriate	InitiateStruct->TransfLeadersh	0	0.460746	0.351956	-0.0516556	0.0146206	-0.0922124	0.351956	-0.0516556	0.0146206	-0.0922124	Leadership	Leadership	Leadership	Leadership	Leadership->Leadership	1
LeadMot3	5	19	InitiateStruct	Assigns group members to particular tasks	TransfLeadersh	MLQ_Item_No_6	InitiateStruct->TransfLeadersh	0	0.0985005	0.427356	0.0258851	-0.0310716	-0.0766841	0.427356	0.0258851	-0.0310716	-0.0766841	Leadership	Leadership	Leadership	Leadership	Leadership->Leadership	1
LeadMot3	9	30	InitiateStruct	Asks that group members follow standard rules and regulations.	TransfLeadersh	MLQ_Item_No_26	InitiateStruct->TransfLeadersh	0	0.193186	0.334994	-0.0297127	-0.124477	-0.0748333	0.334994	-0.0297127	-0.124477	-0.0748333	Leadership	Leadership	Leadership	Leadership	Leadership->Leadership	1
LeadMot3	6	21	InitiateStruct	Makes sure that his/her part in the group is understood by the group members	TransfLeadersh	Re-examines critical assumptions to question whether they are appropriate	InitiateStruct->TransfLeadersh	0	0.407429	0.398149	0.0189257	0.0491446	-0.0741657	0.398149	0.0189257	0.0491446	-0.0741657	Leadership	Leadership	Leadership	Leadership	Leadership->Leadership	1
LeadMot3	1	32	InitiateStruct	Encourages the use of uniform procedures	TransfLeadersh	MLQ_Item_No_29	InitiateStruct->TransfLeadersh	0	0.182763	0.338349	0.0440968	0.0622736	-0.0647106	0.338349	0.0440968	0.0622736	-0.0647106	Leadership	Leadership	Leadership	Leadership	Leadership->Leadership	1
LeadMot3	5	37	InitiateStruct	Assigns group members to particular tasks	TransfLeadersh	MLQ_Item_No_31	InitiateStruct->TransfLeadersh	0	0.0614809	0.487819	0.0243258	0.0397238	-0.0594476	0.487819	0.0243258	0.0397238	-0.0594476	Leadership	Leadership	Leadership	Leadership	Leadership->Leadership	1
LeadMot3	5	25	InitiateStruct	Assigns group members to particular tasks	TransfLeadersh	MLQ_Item_No_13	InitiateStruct->TransfLeadersh	0	0.140997	0.356968	-0.0333337	-0.0586925	-0.0584023	0.356968	-0.0333337	-0.0586925	-0.0584023	Leadership	Leadership	Leadership	Leadership	Leadership->Leadership	1
LeadMot3	7	37	InitiateStruct	Sees to it that the work of the group is coordinated	TransfLeadersh	MLQ_Item_No_31	InitiateStruct->TransfLeadersh	0	0.400785	0.363943	0.0681038	0.0130965	-0.0561662	0.363943	0.0681038	0.0130965	-0.0561662	Leadership	Leadership	Leadership	Leadership	Leadership->Leadership	1
LeadMot3	6	20	InitiateStruct	Makes sure that his/her part in the group is understood by the group members	TransfLeadersh	MLQ_Item_No_9	InitiateStruct->TransfLeadersh	0	0.409558	0.378548	-0.0432119	-0.0489894	-0.055708	0.378548	-0.0432119	-0.0489894	-0.055708	Leadership	Leadership	Leadership	Leadership	Leadership->Leadership	1
LeadMot3	1	19	InitiateStruct	Encourages the use of uniform procedures	TransfLeadersh	MLQ_Item_No_6	InitiateStruct->TransfLeadersh	0	0.279595	0.354559	-0.00495866	-0.0313091	-0.0521613	0.354559	-0.00495866	-0.0313091	-0.0521613	Leadership	Leadership	Leadership	Leadership	Leadership->Leadership	1
LeadMot3	2	30	InitiateStruct	Tries out his/her ideas in the group	TransfLeadersh	MLQ_Item_No_26	InitiateStruct->TransfLeadersh	0	0.511993	0.385475	0.0959663	0.0596244	-0.0500403	0.385475	0.0959663	0.0596244	-0.0500403	Leadership	Leadership	Leadership	Leadership	Leadership->Leadership	1
LeadMot3	1	33	InitiateStruct	Encourages the use of uniform procedures	TransfLeadersh	MLQ_Item_No_25	InitiateStruct->TransfLeadersh	0	0.166856	0.31493	0.0651077	-0.0226351	-0.049089	0.31493	0.0651077	-0.0226351	-0.049089	Leadership	Leadership	Leadership	Leadership	Leadership->Leadership	1
LeadMot3	5	28	InitiateStruct	Assigns group members to particular tasks	TransfLeadersh	MLQ_Item_No_21	InitiateStruct->TransfLeadersh	0	0.063336	0.396596	-0.0181683	0.0206699	-0.0434944	0.396596	-0.0181683	0.0206699	-0.0434944	Leadership	Leadership	Leadership	Leadership	Leadership->Leadership	1
LeadMot3	3	22	InitiateStruct	Makes his/her attitudes clear to the group	TransfLeadersh	MLQ_Item_No_15	InitiateStruct->TransfLeadersh	0	0.531525	0.370081	0.02944	0.0285194	-0.0370014	0.370081	0.02944	0.0285194	-0.0370014	Leadership	Leadership	Leadership	Leadership	Leadership->Leadership	1
LeadMot3	1	28	InitiateStruct	Encourages the use of uniform procedures	TransfLeadersh	MLQ_Item_No_21	InitiateStruct->TransfLeadersh	0	0.23977	0.328148	-0.00992034	0.0205132	-0.0355922	0.328148	-0.00992034	0.0205132	-0.0355922	Leadership	Leadership	Leadership	Leadership	Leadership->Leadership	1
LeadMot3	1	18	InitiateStruct	Encourages the use of uniform procedures	TransfLeadersh	MLQ_Item_No_10	InitiateStruct->TransfLeadersh	0	0.199978	0.341082	-0.0188418	-0.00156286	-0.0355607	0.341082	-0.0188418	-0.00156286	-0.0355607	Leadership	Leadership	Leadership	Leadership	Leadership->Leadership	1
LeadMot3	8	37	InitiateStruct	Maintains definite standards of performance	TransfLeadersh	MLQ_Item_No_31	InitiateStruct->TransfLeadersh	0	0.585672	0.438931	-0.0100835	-0.00375529	-0.0345275	0.438931	-0.0100835	-0.00375529	-0.0345275	Leadership	Leadership	Leadership	Leadership	Leadership->Leadership	1
LeadMot3	6	24	InitiateStruct	Makes sure that his/her part in the group is understood by the group members	TransfLeadersh	MLQ_Item_No_14	InitiateStruct->TransfLeadersh	0	0.506795	0.37944	-0.00578197	-0.034511	-0.0337399	0.37944	-0.00578197	-0.034511	-0.0337399	Leadership	Leadership	Leadership	Leadership	Leadership->Leadership	1
LeadMot3	9	20	InitiateStruct	Asks that group members follow standard rules and regulations.	TransfLeadersh	MLQ_Item_No_9	InitiateStruct->TransfLeadersh	0	0.233169	0.409552	-0.0352686	0.00535088	-0.0320637	0.409552	-0.0352686	0.00535088	-0.0320637	Leadership	Leadership	Leadership	Leadership	Leadership->Leadership	1
LeadMot3	9	31	InitiateStruct	Asks that group members follow standard rules and regulations.	TransfLeadersh	MLQ_Item_No_30	InitiateStruct->TransfLeadersh	0	0.246789	0.404465	-0.128856	-0.0093172	-0.0312993	0.404465	-0.128856	-0.0093172	-0.0312993	Leadership	Leadership	Leadership	Leadership	Leadership->Leadership	1
LeadMot3	5	26	InitiateStruct	Assigns group members to particular tasks	TransfLeadersh	Seeks differing perspectives when solving problems	InitiateStruct->TransfLeadersh	0	0.0847826	0.437515	0.0265245	0.089694	-0.0304368	0.437515	0.0265245	0.089694	-0.0304368	Leadership	Leadership	Leadership	Leadership	Leadership->Leadership	1
LeadMot3	9	32	InitiateStruct	Asks that group members follow standard rules and regulations.	TransfLeadersh	MLQ_Item_No_29	InitiateStruct->TransfLeadersh	0	0.302044	0.384232	-0.0626046	0.0266228	-0.0297051	0.384232	-0.0626046	0.0266228	-0.0297051	Leadership	Leadership	Leadership	Leadership	Leadership->Leadership	1
LeadMot3	3	30	InitiateStruct	Makes his/her attitudes clear to the group	TransfLeadersh	MLQ_Item_No_26	InitiateStruct->TransfLeadersh	0	0.546297	0.397972	0.0948594	0.106574	-0.0274389	0.397972	0.0948594	0.106574	-0.0274389	Leadership	Leadership	Leadership	Leadership	Leadership->Leadership	1
LeadMot3	9	33	InitiateStruct	Asks that group members follow standard rules and regulations.	TransfLeadersh	MLQ_Item_No_25	InitiateStruct->TransfLeadersh	0	0.3016	0.406275	-0.0612729	-0.135092	-0.027013	0.406275	-0.0612729	-0.135092	-0.027013	Leadership	Leadership	Leadership	Leadership	Leadership->Leadership	1
LeadMot3	6	22	InitiateStruct	Makes sure that his/her part in the group is understood by the group members	TransfLeadersh	MLQ_Item_No_15	InitiateStruct->TransfLeadersh	0	0.457546	0.387477	0.00353826	0.0171892	-0.0260418	0.387477	0.00353826	0.0171892	-0.0260418	Leadership	Leadership	Leadership	Leadership	Leadership->Leadership	1
LeadMot3	2	34	InitiateStruct	Tries out his/her ideas in the group	TransfLeadersh	Emphasizes the importance of having a collective sense of mission	InitiateStruct->TransfLeadersh	0	0.488901	0.405989	0.0171465	-0.0581634	-0.0240657	0.405989	0.0171465	-0.0581634	-0.0240657	Leadership	Leadership	Leadership	Leadership	Leadership->Leadership	1
LeadMot3	7	20	InitiateStruct	Sees to it that the work of the group is coordinated	TransfLeadersh	MLQ_Item_No_9	InitiateStruct->TransfLeadersh	0	0.326074	0.313507	0.0497115	-0.0712009	-0.0236563	0.313507	0.0497115	-0.0712009	-0.0236563	Leadership	Leadership	Leadership	Leadership	Leadership->Leadership	1
LeadMot3	8	18	InitiateStruct	Maintains definite standards of performance	TransfLeadersh	MLQ_Item_No_10	InitiateStruct->TransfLeadersh	0	0.449056	0.412998	0.0536592	0.0583835	-0.0225695	0.412998	0.0536592	0.0583835	-0.0225695	Leadership	Leadership	Leadership	Leadership	Leadership->Leadership	1
LeadMot3	7	21	InitiateStruct	Sees to it that the work of the group is coordinated	TransfLeadersh	Re-examines critical assumptions to question whether they are appropriate	InitiateStruct->TransfLeadersh	0	0.366676	0.343245	0.00202709	0.00341165	-0.0212977	0.343245	0.00202709	0.00341165	-0.0212977	Leadership	Leadership	Leadership	Leadership	Leadership->Leadership	1
LeadMot3	4	34	InitiateStruct	Decides what shall be done and how it shall be done	TransfLeadersh	Emphasizes the importance of having a collective sense of mission	InitiateStruct->TransfLeadersh	0	0.201657	0.340463	0.116114	0.134903	-0.0209794	0.340463	0.116114	0.134903	-0.0209794	Leadership	Leadership	Leadership	Leadership	Leadership->Leadership	1
LeadMot3	8	26	InitiateStruct	Maintains definite standards of performance	TransfLeadersh	Seeks differing perspectives when solving problems	InitiateStruct->TransfLeadersh	0	0.553232	0.433879	0.0579737	0.0204329	-0.0193871	0.433879	0.0579737	0.0204329	-0.0193871	Leadership	Leadership	Leadership	Leadership	Leadership->Leadership	1
LeadMot3	3	20	InitiateStruct	Makes his/her attitudes clear to the group	TransfLeadersh	MLQ_Item_No_9	InitiateStruct->TransfLeadersh	0	0.520053	0.38307	-0.0217242	0.0104726	-0.0193379	0.38307	-0.0217242	0.0104726	-0.0193379	Leadership	Leadership	Leadership	Leadership	Leadership->Leadership	1
LeadMot3	6	30	InitiateStruct	Makes sure that his/her part in the group is understood by the group members	TransfLeadersh	MLQ_Item_No_26	InitiateStruct->TransfLeadersh	0	0.477933	0.384153	0.105877	-0.00538785	-0.0191261	0.384153	0.105877	-0.00538785	-0.0191261	Leadership	Leadership	Leadership	Leadership	Leadership->Leadership	1
LeadMot3	9	19	InitiateStruct	Asks that group members follow standard rules and regulations.	TransfLeadersh	MLQ_Item_No_6	InitiateStruct->TransfLeadersh	0	0.310378	0.459982	-0.0102269	0.0365275	-0.0187883	0.459982	-0.0102269	0.0365275	-0.0187883	Leadership	Leadership	Leadership	Leadership	Leadership->Leadership	1
LeadMot3	8	31	InitiateStruct	Maintains definite standards of performance	TransfLeadersh	MLQ_Item_No_30	InitiateStruct->TransfLeadersh	0	0.5714	0.345902	0.0414593	0.016805	-0.0181905	0.345902	0.0414593	0.016805	-0.0181905	Leadership	Leadership	Leadership	Leadership	Leadership->Leadership	1
LeadMot3	8	28	InitiateStruct	Maintains definite standards of performance	TransfLeadersh	MLQ_Item_No_21	InitiateStruct->TransfLeadersh	0	0.572091	0.34661	0.0205662	0.0377959	-0.0178389	0.34661	0.0205662	0.0377959	-0.0178389	Leadership	Leadership	Leadership	Leadership	Leadership->Leadership	1
LeadMot3	5	30	InitiateStruct	Assigns group members to particular tasks	TransfLeadersh	MLQ_Item_No_26	InitiateStruct->TransfLeadersh	0	0.113647	0.356534	0.0420275	-0.0675363	-0.0178248	0.356534	0.0420275	-0.0675363	-0.0178248	Leadership	Leadership	Leadership	Leadership	Leadership->Leadership	1
LeadMot3	8	25	InitiateStruct	Maintains definite standards of performance	TransfLeadersh	MLQ_Item_No_13	InitiateStruct->TransfLeadersh	0	0.572331	0.358976	-0.0252435	0.00248671	-0.0173823	0.358976	-0.0252435	0.00248671	-0.0173823	Leadership	Leadership	Leadership	Leadership	Leadership->Leadership	1
LeadMot3	7	24	InitiateStruct	Sees to it that the work of the group is coordinated	TransfLeadersh	MLQ_Item_No_14	InitiateStruct->TransfLeadersh	0	0.446421	0.30986	0.0594364	-0.0257967	-0.0159487	0.30986	0.0594364	-0.0257967	-0.0159487	Leadership	Leadership	Leadership	Leadership	Leadership->Leadership	1
LeadMot3	2	22	InitiateStruct	Tries out his/her ideas in the group	TransfLeadersh	MLQ_Item_No_15	InitiateStruct->TransfLeadersh	0	0.475753	0.553227	0.0350397	0.0135645	-0.0150533	0.553227	0.0350397	0.0135645	-0.0150533	Leadership	Leadership	Leadership	Leadership	Leadership->Leadership	1
LeadMot3	1	31	InitiateStruct	Encourages the use of uniform procedures	TransfLeadersh	MLQ_Item_No_30	InitiateStruct->TransfLeadersh	0	0.261828	0.312202	0.0778333	-0.0271038	-0.0150191	0.312202	0.0778333	-0.0271038	-0.0150191	Leadership	Leadership	Leadership	Leadership	Leadership->Leadership	1
LeadMot3	6	33	InitiateStruct	Makes sure that his/her part in the group is understood by the group members	TransfLeadersh	MLQ_Item_No_25	InitiateStruct->TransfLeadersh	0	0.462001	0.383753	-0.0529854	-0.0686827	-0.0149956	0.383753	-0.0529854	-0.0686827	-0.0149956	Leadership	Leadership	Leadership	Leadership	Leadership->Leadership	1
LeadMot3	5	22	InitiateStruct	Assigns group members to particular tasks	TransfLeadersh	MLQ_Item_No_15	InitiateStruct->TransfLeadersh	0	0.108777	0.459401	-0.0272991	-0.0192667	-0.0145526	0.459401	-0.0272991	-0.0192667	-0.0145526	Leadership	Leadership	Leadership	Leadership	Leadership->Leadership	1
LeadMot3	7	19	InitiateStruct	Sees to it that the work of the group is coordinated	TransfLeadersh	MLQ_Item_No_6	InitiateStruct->TransfLeadersh	0	0.35392	0.327806	0.00846892	-0.0314922	-0.0133938	0.327806	0.00846892	-0.0314922	-0.0133938	Leadership	Leadership	Leadership	Leadership	Leadership->Leadership	1
LeadMot3	7	28	InitiateStruct	Sees to it that the work of the group is coordinated	TransfLeadersh	MLQ_Item_No_21	InitiateStruct->TransfLeadersh	0	0.383461	0.307912	0.028941	0.0705887	-0.011412	0.307912	0.028941	0.0705887	-0.011412	Leadership	Leadership	Leadership	Leadership	Leadership->Leadership	1
LeadMot3	5	18	InitiateStruct	Assigns group members to particular tasks	TransfLeadersh	MLQ_Item_No_10	InitiateStruct->TransfLeadersh	0	0.0703284	0.38042	0.00450525	-0.0655542	-0.0112124	0.38042	0.00450525	-0.0655542	-0.0112124	Leadership	Leadership	Leadership	Leadership	Leadership->Leadership	1
LeadMot3	1	26	InitiateStruct	Encourages the use of uniform procedures	TransfLeadersh	Seeks differing perspectives when solving problems	InitiateStruct->TransfLeadersh	0	0.183347	0.423376	-0.0290022	-0.0638223	-0.0103907	0.423376	-0.0290022	-0.0638223	-0.0103907	Leadership	Leadership	Leadership	Leadership	Leadership->Leadership	1
LeadMot3	8	23	InitiateStruct	Maintains definite standards of performance	TransfLeadersh	Goes beyond self-interest for the good of the group	InitiateStruct->TransfLeadersh	0	0.461478	0.373976	-0.0463571	-0.0611008	-0.0103601	0.373976	-0.0463571	-0.0611008	-0.0103601	Leadership	Leadership	Leadership	Leadership	Leadership->Leadership	1
LeadMot3	4	27	InitiateStruct	Decides what shall be done and how it shall be done	TransfLeadersh	MLQ_Item_No_19	InitiateStruct->TransfLeadersh	0	-0.0527963	0.453863	0.11334	-0.0270832	-0.0101145	0.453863	0.11334	-0.0270832	-0.0101145	Leadership	Leadership	Leadership	Leadership	Leadership->Leadership	1
LeadMot3	4	22	InitiateStruct	Decides what shall be done and how it shall be done	TransfLeadersh	MLQ_Item_No_15	InitiateStruct->TransfLeadersh	0	0.188258	0.436405	-0.0237526	-0.0277119	-0.00897582	0.436405	-0.0237526	-0.0277119	-0.00897582	Leadership	Leadership	Leadership	Leadership	Leadership->Leadership	1
LeadMot3	1	30	InitiateStruct	Encourages the use of uniform procedures	TransfLeadersh	MLQ_Item_No_26	InitiateStruct->TransfLeadersh	0	0.27692	0.329887	0.107907	0.0105549	-0.00840388	0.329887	0.107907	0.0105549	-0.00840388	Leadership	Leadership	Leadership	Leadership	Leadership->Leadership	1
LeadMot3	5	31	InitiateStruct	Assigns group members to particular tasks	TransfLeadersh	MLQ_Item_No_30	InitiateStruct->TransfLeadersh	0	0.116653	0.385375	0.065098	0.0608462	-0.0070712	0.385375	0.065098	0.0608462	-0.0070712	Leadership	Leadership	Leadership	Leadership	Leadership->Leadership	1
LeadMot3	9	24	InitiateStruct	Asks that group members follow standard rules and regulations.	TransfLeadersh	MLQ_Item_No_14	InitiateStruct->TransfLeadersh	0	0.323595	0.347205	-0.0181846	-0.0919474	-0.00597498	0.347205	-0.0181846	-0.0919474	-0.00597498	Leadership	Leadership	Leadership	Leadership	Leadership->Leadership	1
LeadMot3	2	33	InitiateStruct	Tries out his/her ideas in the group	TransfLeadersh	MLQ_Item_No_25	InitiateStruct->TransfLeadersh	0	0.406921	0.38326	-0.0428794	-0.0240167	-0.00588492	0.38326	-0.0428794	-0.0240167	-0.00588492	Leadership	Leadership	Leadership	Leadership	Leadership->Leadership	1
LeadMot3	9	26	InitiateStruct	Asks that group members follow standard rules and regulations.	TransfLeadersh	Seeks differing perspectives when solving problems	InitiateStruct->TransfLeadersh	0	0.242112	0.389935	-0.0899479	-0.0405361	-0.00536579	0.389935	-0.0899479	-0.0405361	-0.00536579	Leadership	Leadership	Leadership	Leadership	Leadership->Leadership	1
LeadMot3	5	35	InitiateStruct	Assigns group members to particular tasks	TransfLeadersh	MLQ_Item_No_36	InitiateStruct->TransfLeadersh	0	0.162177	0.41676	0.0943976	-0.0425976	-0.00484485	0.41676	0.0943976	-0.0425976	-0.00484485	Leadership	Leadership	Leadership	Leadership	Leadership->Leadership	1
LeadMot3	3	34	InitiateStruct	Makes his/her attitudes clear to the group	TransfLeadersh	Emphasizes the importance of having a collective sense of mission	InitiateStruct->TransfLeadersh	0	0.593582	0.416552	0.0280372	-0.0540877	-0.00469961	0.416552	0.0280372	-0.0540877	-0.00469961	Leadership	Leadership	Leadership	Leadership	Leadership->Leadership	1
LeadMot3	3	36	InitiateStruct	Makes his/her attitudes clear to the group	TransfLeadersh	MLQ_Item_No_32	InitiateStruct->TransfLeadersh	0	0.480223	0.329358	0.0546655	0.0932672	-0.00305014	0.329358	0.0546655	0.0932672	-0.00305014	Leadership	Leadership	Leadership	Leadership	Leadership->Leadership	1
LeadMot3	6	34	InitiateStruct	Makes sure that his/her part in the group is understood by the group members	TransfLeadersh	Emphasizes the importance of having a collective sense of mission	InitiateStruct->TransfLeadersh	0	0.535794	0.408017	0.00762331	-0.0553165	-0.00266755	0.408017	0.00762331	-0.0553165	-0.00266755	Leadership	Leadership	Leadership	Leadership	Leadership->Leadership	1
LeadMot3	8	27	InitiateStruct	Maintains definite standards of performance	TransfLeadersh	MLQ_Item_No_19	InitiateStruct->TransfLeadersh	0	0.369419	0.343881	0.0890926	-0.0109254	-0.00263645	0.343881	0.0890926	-0.0109254	-0.00263645	Leadership	Leadership	Leadership	Leadership	Leadership->Leadership	1
LeadMot3	2	24	InitiateStruct	Tries out his/her ideas in the group	TransfLeadersh	MLQ_Item_No_14	InitiateStruct->TransfLeadersh	0	0.467051	0.433417	-0.052158	-0.081879	-0.00231713	0.433417	-0.052158	-0.081879	-0.00231713	Leadership	Leadership	Leadership	Leadership	Leadership->Leadership	1
LeadMot3	7	30	InitiateStruct	Sees to it that the work of the group is coordinated	TransfLeadersh	MLQ_Item_No_26	InitiateStruct->TransfLeadersh	0	0.38702	0.319854	0.0986227	-0.149941	-0.0014276	0.319854	0.0986227	-0.149941	-0.0014276	Leadership	Leadership	Leadership	Leadership	Leadership->Leadership	1
LeadMot3	7	29	InitiateStruct	Sees to it that the work of the group is coordinated	TransfLeadersh	Considers the moral and ethical consequences of decisions	InitiateStruct->TransfLeadersh	0	0.351121	0.32611	-0.0126189	-0.0801903	0.00090866	0.32611	-0.0126189	-0.0801903	0.00090866	Leadership	Leadership	Leadership	Leadership	Leadership->Leadership	1
LeadMot3	5	32	InitiateStruct	Assigns group members to particular tasks	TransfLeadersh	MLQ_Item_No_29	InitiateStruct->TransfLeadersh	0	0.0548704	0.402565	0.0760616	0.0857289	0.00141435	0.402565	0.0760616	0.0857289	0.00141435	Leadership	Leadership	Leadership	Leadership	Leadership->Leadership	1
LeadMot3	6	36	InitiateStruct	Makes sure that his/her part in the group is understood by the group members	TransfLeadersh	MLQ_Item_No_32	InitiateStruct->TransfLeadersh	0	0.462128	0.365492	0.0477609	0.118602	0.00234275	0.365492	0.0477609	0.118602	0.00234275	Leadership	Leadership	Leadership	Leadership	Leadership->Leadership	1
LeadMot3	9	25	InitiateStruct	Asks that group members follow standard rules and regulations.	TransfLeadersh	MLQ_Item_No_13	InitiateStruct->TransfLeadersh	0	0.232027	0.342792	-0.0167004	0.0378379	0.00287247	0.342792	-0.0167004	0.0378379	0.00287247	Leadership	Leadership	Leadership	Leadership	Leadership->Leadership	1
LeadMot3	1	27	InitiateStruct	Encourages the use of uniform procedures	TransfLeadersh	MLQ_Item_No_19	InitiateStruct->TransfLeadersh	0	0.146094	0.32676	0.0213275	0.0261081	0.00301327	0.32676	0.0213275	0.0261081	0.00301327	Leadership	Leadership	Leadership	Leadership	Leadership->Leadership	1
LeadMot3	2	37	InitiateStruct	Tries out his/her ideas in the group	TransfLeadersh	MLQ_Item_No_31	InitiateStruct->TransfLeadersh	0	0.53824	0.540252	0.0577972	-0.00817561	0.00347097	0.540252	0.0577972	-0.00817561	0.00347097	Leadership	Leadership	Leadership	Leadership	Leadership->Leadership	1
LeadMot3	9	35	InitiateStruct	Asks that group members follow standard rules and regulations.	TransfLeadersh	MLQ_Item_No_36	InitiateStruct->TransfLeadersh	0	0.331031	0.418828	0.0711235	0.0167935	0.00652472	0.418828	0.0711235	0.0167935	0.00652472	Leadership	Leadership	Leadership	Leadership	Leadership->Leadership	1
LeadMot3	1	37	InitiateStruct	Encourages the use of uniform procedures	TransfLeadersh	MLQ_Item_No_31	InitiateStruct->TransfLeadersh	0	0.273692	0.465412	0.0467389	0.148331	0.00652868	0.465412	0.0467389	0.148331	0.00652868	Leadership	Leadership	Leadership	Leadership	Leadership->Leadership	1
LeadMot3	3	32	InitiateStruct	Makes his/her attitudes clear to the group	TransfLeadersh	MLQ_Item_No_29	InitiateStruct->TransfLeadersh	0	0.529075	0.37641	0.0436919	0.0725833	0.00825396	0.37641	0.0436919	0.0725833	0.00825396	Leadership	Leadership	Leadership	Leadership	Leadership->Leadership	1
LeadMot3	4	23	InitiateStruct	Decides what shall be done and how it shall be done	TransfLeadersh	Goes beyond self-interest for the good of the group	InitiateStruct->TransfLeadersh	0	-0.00714972	0.29057	0.0537138	0.00814381	0.0086222	0.29057	0.0537138	0.00814381	0.0086222	Leadership	Leadership	Leadership	Leadership	Leadership->Leadership	1
LeadMot3	8	33	InitiateStruct	Maintains definite standards of performance	TransfLeadersh	MLQ_Item_No_25	InitiateStruct->TransfLeadersh	0	0.486773	0.364335	-0.0160342	-0.0464508	0.00947801	0.364335	-0.0160342	-0.0464508	0.00947801	Leadership	Leadership	Leadership	Leadership	Leadership->Leadership	1
LeadMot3	8	19	InitiateStruct	Maintains definite standards of performance	TransfLeadersh	MLQ_Item_No_6	InitiateStruct->TransfLeadersh	0	0.571615	0.386297	0.0521186	0.057854	0.0102863	0.386297	0.0521186	0.057854	0.0102863	Leadership	Leadership	Leadership	Leadership	Leadership->Leadership	1
LeadMot3	3	33	InitiateStruct	Makes his/her attitudes clear to the group	TransfLeadersh	MLQ_Item_No_25	InitiateStruct->TransfLeadersh	0	0.55186	0.411837	0.00669128	0.0111102	0.0113451	0.411837	0.00669128	0.0111102	0.0113451	Leadership	Leadership	Leadership	Leadership	Leadership->Leadership	1
LeadMot3	7	32	InitiateStruct	Sees to it that the work of the group is coordinated	TransfLeadersh	MLQ_Item_No_29	InitiateStruct->TransfLeadersh	0	0.275863	0.336874	0.0895981	0.0875307	0.0115565	0.336874	0.0895981	0.0875307	0.0115565	Leadership	Leadership	Leadership	Leadership	Leadership->Leadership	1
LeadMot3	5	29	InitiateStruct	Assigns group members to particular tasks	TransfLeadersh	Considers the moral and ethical consequences of decisions	InitiateStruct->TransfLeadersh	0	0.077778	0.388313	0.0339915	0.00600572	0.0117481	0.388313	0.0339915	0.00600572	0.0117481	Leadership	Leadership	Leadership	Leadership	Leadership->Leadership	1
LeadMot3	3	24	InitiateStruct	Makes his/her attitudes clear to the group	TransfLeadersh	MLQ_Item_No_14	InitiateStruct->TransfLeadersh	0	0.557258	0.440813	0.0226665	-0.0560978	0.0122562	0.440813	0.0226665	-0.0560978	0.0122562	Leadership	Leadership	Leadership	Leadership	Leadership->Leadership	1
LeadMot3	4	24	InitiateStruct	Decides what shall be done and how it shall be done	TransfLeadersh	MLQ_Item_No_14	InitiateStruct->TransfLeadersh	0	0.198652	0.377581	0.224138	0.144265	0.0124967	0.377581	0.224138	0.144265	0.0124967	Leadership	Leadership	Leadership	Leadership	Leadership->Leadership	1
LeadMot3	3	37	InitiateStruct	Makes his/her attitudes clear to the group	TransfLeadersh	MLQ_Item_No_31	InitiateStruct->TransfLeadersh	0	0.58694	0.428806	-0.0104034	-0.019603	0.0129366	0.428806	-0.0104034	-0.019603	0.0129366	Leadership	Leadership	Leadership	Leadership	Leadership->Leadership	1
LeadMot3	6	28	InitiateStruct	Makes sure that his/her part in the group is understood by the group members	TransfLeadersh	MLQ_Item_No_21	InitiateStruct->TransfLeadersh	0	0.467093	0.34975	0.0164613	0.0780739	0.0135131	0.34975	0.0164613	0.0780739	0.0135131	Leadership	Leadership	Leadership	Leadership	Leadership->Leadership	1
LeadMot3	2	35	InitiateStruct	Tries out his/her ideas in the group	TransfLeadersh	MLQ_Item_No_36	InitiateStruct->TransfLeadersh	0	0.469814	0.4484	0.0514279	0.088818	0.0146982	0.4484	0.0514279	0.088818	0.0146982	Leadership	Leadership	Leadership	Leadership	Leadership->Leadership	1
LeadMot3	4	33	InitiateStruct	Decides what shall be done and how it shall be done	TransfLeadersh	MLQ_Item_No_25	InitiateStruct->TransfLeadersh	0	0.157608	0.312314	-0.0299826	0.0319031	0.0148036	0.312314	-0.0299826	0.0319031	0.0148036	Leadership	Leadership	Leadership	Leadership	Leadership->Leadership	1
LeadMot3	4	32	InitiateStruct	Decides what shall be done and how it shall be done	TransfLeadersh	MLQ_Item_No_29	InitiateStruct->TransfLeadersh	0	-0.0465154	0.407461	0.158928	0.164469	0.0148947	0.407461	0.158928	0.164469	0.0148947	Leadership	Leadership	Leadership	Leadership	Leadership->Leadership	1
LeadMot3	7	35	InitiateStruct	Sees to it that the work of the group is coordinated	TransfLeadersh	MLQ_Item_No_36	InitiateStruct->TransfLeadersh	0	0.396546	0.322383	0.0247916	-0.0450188	0.0163766	0.322383	0.0247916	-0.0450188	0.0163766	Leadership	Leadership	Leadership	Leadership	Leadership->Leadership	1
LeadMot3	7	33	InitiateStruct	Sees to it that the work of the group is coordinated	TransfLeadersh	MLQ_Item_No_25	InitiateStruct->TransfLeadersh	0	0.332681	0.315844	-0.0239972	-0.0765417	0.0173617	0.315844	-0.0239972	-0.0765417	0.0173617	Leadership	Leadership	Leadership	Leadership	Leadership->Leadership	1
LeadMot3	5	24	InitiateStruct	Assigns group members to particular tasks	TransfLeadersh	MLQ_Item_No_14	InitiateStruct->TransfLeadersh	0	0.165018	0.370159	-0.00491093	0.00556105	0.018355	0.370159	-0.00491093	0.00556105	0.018355	Leadership	Leadership	Leadership	Leadership	Leadership->Leadership	1
LeadMot3	8	30	InitiateStruct	Maintains definite standards of performance	TransfLeadersh	MLQ_Item_No_26	InitiateStruct->TransfLeadersh	0	0.58362	0.377178	0.0309918	0.034749	0.0184338	0.377178	0.0309918	0.034749	0.0184338	Leadership	Leadership	Leadership	Leadership	Leadership->Leadership	1
LeadMot3	2	29	InitiateStruct	Tries out his/her ideas in the group	TransfLeadersh	Considers the moral and ethical consequences of decisions	InitiateStruct->TransfLeadersh	0	0.384653	0.403565	0.0414128	0.00484779	0.0185716	0.403565	0.0414128	0.00484779	0.0185716	Leadership	Leadership	Leadership	Leadership	Leadership->Leadership	1
LeadMot3	1	25	InitiateStruct	Encourages the use of uniform procedures	TransfLeadersh	MLQ_Item_No_13	InitiateStruct->TransfLeadersh	0	0.269531	0.303318	-0.0691184	0.0284578	0.0191148	0.303318	-0.0691184	0.0284578	0.0191148	Leadership	Leadership	Leadership	Leadership	Leadership->Leadership	1
LeadMot3	8	36	InitiateStruct	Maintains definite standards of performance	TransfLeadersh	MLQ_Item_No_32	InitiateStruct->TransfLeadersh	0	0.560425	0.356101	0.0190754	0.0117835	0.0192213	0.356101	0.0190754	0.0117835	0.0192213	Leadership	Leadership	Leadership	Leadership	Leadership->Leadership	1
LeadMot3	6	37	InitiateStruct	Makes sure that his/her part in the group is understood by the group members	TransfLeadersh	MLQ_Item_No_31	InitiateStruct->TransfLeadersh	0	0.456975	0.41564	-0.0114498	-0.0203611	0.0196229	0.41564	-0.0114498	-0.0203611	0.0196229	Leadership	Leadership	Leadership	Leadership	Leadership->Leadership	1
LeadMot3	8	34	InitiateStruct	Maintains definite standards of performance	TransfLeadersh	Emphasizes the importance of having a collective sense of mission	InitiateStruct->TransfLeadersh	0	0.634856	0.351323	0.0442247	-0.0099954	0.0199188	0.351323	0.0442247	-0.0099954	0.0199188	Leadership	Leadership	Leadership	Leadership	Leadership->Leadership	1
LeadMot3	6	35	InitiateStruct	Makes sure that his/her part in the group is understood by the group members	TransfLeadersh	MLQ_Item_No_36	InitiateStruct->TransfLeadersh	0	0.510837	0.405103	0.0910818	0.0532522	0.0219266	0.405103	0.0910818	0.0532522	0.0219266	Leadership	Leadership	Leadership	Leadership	Leadership->Leadership	1
LeadMot3	7	22	InitiateStruct	Sees to it that the work of the group is coordinated	TransfLeadersh	MLQ_Item_No_15	InitiateStruct->TransfLeadersh	0	0.461453	0.370597	0.0198822	0.197015	0.0229447	0.370597	0.0198822	0.197015	0.0229447	Leadership	Leadership	Leadership	Leadership	Leadership->Leadership	1
LeadMot3	1	36	InitiateStruct	Encourages the use of uniform procedures	TransfLeadersh	MLQ_Item_No_32	InitiateStruct->TransfLeadersh	0	0.23361	0.463374	0.0791623	0.0529577	0.0238695	0.463374	0.0791623	0.0529577	0.0238695	Leadership	Leadership	Leadership	Leadership	Leadership->Leadership	1
LeadMot3	4	37	InitiateStruct	Decides what shall be done and how it shall be done	TransfLeadersh	MLQ_Item_No_31	InitiateStruct->TransfLeadersh	0	0.0473877	0.407396	-0.0531434	-0.0702799	0.0245812	0.407396	-0.0531434	-0.0702799	0.0245812	Leadership	Leadership	Leadership	Leadership	Leadership->Leadership	1
LeadMot3	4	28	InitiateStruct	Decides what shall be done and how it shall be done	TransfLeadersh	MLQ_Item_No_21	InitiateStruct->TransfLeadersh	0	0.0476431	0.291396	0.133183	0.110858	0.0248167	0.291396	0.133183	0.110858	0.0248167	Leadership	Leadership	Leadership	Leadership	Leadership->Leadership	1
LeadMot3	6	32	InitiateStruct	Makes sure that his/her part in the group is understood by the group members	TransfLeadersh	MLQ_Item_No_29	InitiateStruct->TransfLeadersh	0	0.360609	0.405188	0.0547481	0.0778367	0.0248795	0.405188	0.0547481	0.0778367	0.0248795	Leadership	Leadership	Leadership	Leadership	Leadership->Leadership	1
LeadMot3	7	34	InitiateStruct	Sees to it that the work of the group is coordinated	TransfLeadersh	Emphasizes the importance of having a collective sense of mission	InitiateStruct->TransfLeadersh	0	0.435896	0.327441	0.0548343	-0.0192882	0.0280294	0.327441	0.0548343	-0.0192882	0.0280294	Leadership	Leadership	Leadership	Leadership	Leadership->Leadership	1
LeadMot3	8	22	InitiateStruct	Maintains definite standards of performance	TransfLeadersh	MLQ_Item_No_15	InitiateStruct->TransfLeadersh	0	0.576184	0.439577	-0.0238261	-0.102587	0.0317578	0.439577	-0.0238261	-0.102587	0.0317578	Leadership	Leadership	Leadership	Leadership	Leadership->Leadership	1
LeadMot3	9	18	InitiateStruct	Asks that group members follow standard rules and regulations.	TransfLeadersh	MLQ_Item_No_10	InitiateStruct->TransfLeadersh	0	0.155604	0.354249	0.0399705	0.0517559	0.0331299	0.354249	0.0399705	0.0517559	0.0331299	Leadership	Leadership	Leadership	Leadership	Leadership->Leadership	1
LeadMot3	2	28	InitiateStruct	Tries out his/her ideas in the group	TransfLeadersh	MLQ_Item_No_21	InitiateStruct->TransfLeadersh	0	0.43711	0.35641	0.0107297	0.0577318	0.0334913	0.35641	0.0107297	0.0577318	0.0334913	Leadership	Leadership	Leadership	Leadership	Leadership->Leadership	1
LeadMot3	6	29	InitiateStruct	Makes sure that his/her part in the group is understood by the group members	TransfLeadersh	Considers the moral and ethical consequences of decisions	InitiateStruct->TransfLeadersh	0	0.407327	0.36021	0.0869243	0.0615321	0.0347377	0.36021	0.0869243	0.0615321	0.0347377	Leadership	Leadership	Leadership	Leadership	Leadership->Leadership	1
LeadMot3	2	20	InitiateStruct	Tries out his/her ideas in the group	TransfLeadersh	MLQ_Item_No_9	InitiateStruct->TransfLeadersh	0	0.420689	0.376309	0.0358942	0.0266675	0.0355069	0.376309	0.0358942	0.0266675	0.0355069	Leadership	Leadership	Leadership	Leadership	Leadership->Leadership	1
LeadMot3	2	36	InitiateStruct	Tries out his/her ideas in the group	TransfLeadersh	MLQ_Item_No_32	InitiateStruct->TransfLeadersh	0	0.542261	0.429537	0.0683705	0.119598	0.0355234	0.429537	0.0683705	0.119598	0.0355234	Leadership	Leadership	Leadership	Leadership	Leadership->Leadership	1
LeadMot3	1	35	InitiateStruct	Encourages the use of uniform procedures	TransfLeadersh	MLQ_Item_No_36	InitiateStruct->TransfLeadersh	0	0.276398	0.342121	0.0283762	0.0534568	0.0359042	0.342121	0.0283762	0.0534568	0.0359042	Leadership	Leadership	Leadership	Leadership	Leadership->Leadership	1
LeadMot3	3	28	InitiateStruct	Makes his/her attitudes clear to the group	TransfLeadersh	MLQ_Item_No_21	InitiateStruct->TransfLeadersh	0	0.638419	0.36487	0.0062778	0.0719987	0.038473	0.36487	0.0062778	0.0719987	0.038473	Leadership	Leadership	Leadership	Leadership	Leadership->Leadership	1
LeadMot3	8	20	InitiateStruct	Maintains definite standards of performance	TransfLeadersh	MLQ_Item_No_9	InitiateStruct->TransfLeadersh	0	0.528632	0.371173	-0.0516125	-0.0410172	0.0391399	0.371173	-0.0516125	-0.0410172	0.0391399	Leadership	Leadership	Leadership	Leadership	Leadership->Leadership	1
LeadMot3	4	18	InitiateStruct	Decides what shall be done and how it shall be done	TransfLeadersh	MLQ_Item_No_10	InitiateStruct->TransfLeadersh	0	0.12573	0.413517	-0.10008	0.00690691	0.0395974	0.413517	-0.10008	0.00690691	0.0395974	Leadership	Leadership	Leadership	Leadership	Leadership->Leadership	1
LeadMot3	7	18	InitiateStruct	Sees to it that the work of the group is coordinated	TransfLeadersh	MLQ_Item_No_10	InitiateStruct->TransfLeadersh	0	0.331288	0.338223	0.00573286	-0.0264227	0.0398394	0.338223	0.00573286	-0.0264227	0.0398394	Leadership	Leadership	Leadership	Leadership	Leadership->Leadership	1
LeadMot3	7	26	InitiateStruct	Sees to it that the work of the group is coordinated	TransfLeadersh	Seeks differing perspectives when solving problems	InitiateStruct->TransfLeadersh	0	0.392843	0.339702	0.0574148	0.111784	0.0403497	0.339702	0.0574148	0.111784	0.0403497	Leadership	Leadership	Leadership	Leadership	Leadership->Leadership	1
LeadMot3	9	22	InitiateStruct	Asks that group members follow standard rules and regulations.	TransfLeadersh	MLQ_Item_No_15	InitiateStruct->TransfLeadersh	0	0.215367	0.372119	0.022613	0.0510708	0.0403884	0.372119	0.022613	0.0510708	0.0403884	Leadership	Leadership	Leadership	Leadership	Leadership->Leadership	1
LeadMot3	5	33	InitiateStruct	Assigns group members to particular tasks	TransfLeadersh	MLQ_Item_No_25	InitiateStruct->TransfLeadersh	0	0.123897	0.388814	-0.0343669	-0.11015	0.0435648	0.388814	-0.0343669	-0.11015	0.0435648	Leadership	Leadership	Leadership	Leadership	Leadership->Leadership	1
LeadMot3	9	28	InitiateStruct	Asks that group members follow standard rules and regulations.	TransfLeadersh	MLQ_Item_No_21	InitiateStruct->TransfLeadersh	0	0.29675	0.374071	0.0734786	0.0397071	0.0455494	0.374071	0.0734786	0.0397071	0.0455494	Leadership	Leadership	Leadership	Leadership	Leadership->Leadership	1
LeadMot3	7	25	InitiateStruct	Sees to it that the work of the group is coordinated	TransfLeadersh	MLQ_Item_No_13	InitiateStruct->TransfLeadersh	0	0.391512	0.301767	0.105412	0.0590128	0.0466534	0.301767	0.105412	0.0590128	0.0466534	Leadership	Leadership	Leadership	Leadership	Leadership->Leadership	1
LeadMot3	9	34	InitiateStruct	Asks that group members follow standard rules and regulations.	TransfLeadersh	Emphasizes the importance of having a collective sense of mission	InitiateStruct->TransfLeadersh	0	0.358038	0.42311	-0.0838972	-0.0621778	0.046802	0.42311	-0.0838972	-0.0621778	0.046802	Leadership	Leadership	Leadership	Leadership	Leadership->Leadership	1
LeadMot3	2	32	InitiateStruct	Tries out his/her ideas in the group	TransfLeadersh	MLQ_Item_No_29	InitiateStruct->TransfLeadersh	0	0.408429	0.364965	0.0165198	0.0821006	0.0469994	0.364965	0.0165198	0.0821006	0.0469994	Leadership	Leadership	Leadership	Leadership	Leadership->Leadership	1
LeadMot3	8	32	InitiateStruct	Maintains definite standards of performance	TransfLeadersh	MLQ_Item_No_29	InitiateStruct->TransfLeadersh	0	0.429225	0.381929	0.0652536	0.0313075	0.0475216	0.381929	0.0652536	0.0313075	0.0475216	Leadership	Leadership	Leadership	Leadership	Leadership->Leadership	1
LeadMot3	3	35	InitiateStruct	Makes his/her attitudes clear to the group	TransfLeadersh	MLQ_Item_No_36	InitiateStruct->TransfLeadersh	0	0.557652	0.452117	0.0720962	0.07664	0.0493283	0.452117	0.0720962	0.07664	0.0493283	Leadership	Leadership	Leadership	Leadership	Leadership->Leadership	1
LeadMot3	8	21	InitiateStruct	Maintains definite standards of performance	TransfLeadersh	Re-examines critical assumptions to question whether they are appropriate	InitiateStruct->TransfLeadersh	0	0.506157	0.39942	0.0845715	0.027172	0.0507694	0.39942	0.0845715	0.027172	0.0507694	Leadership	Leadership	Leadership	Leadership	Leadership->Leadership	1
LeadMot3	1	20	InitiateStruct	Encourages the use of uniform procedures	TransfLeadersh	MLQ_Item_No_9	InitiateStruct->TransfLeadersh	0	0.238151	0.306718	-0.0779873	-0.0210413	0.0521837	0.306718	-0.0779873	-0.0210413	0.0521837	Leadership	Leadership	Leadership	Leadership	Leadership->Leadership	1
LeadMot3	4	35	InitiateStruct	Decides what shall be done and how it shall be done	TransfLeadersh	MLQ_Item_No_36	InitiateStruct->TransfLeadersh	0	0.18616	0.421088	0.02676	-0.0474754	0.0526459	0.421088	0.02676	-0.0474754	0.0526459	Leadership	Leadership	Leadership	Leadership	Leadership->Leadership	1
LeadMot3	7	36	InitiateStruct	Sees to it that the work of the group is coordinated	TransfLeadersh	MLQ_Item_No_32	InitiateStruct->TransfLeadersh	0	0.436744	0.384748	0.101624	0.163369	0.0527755	0.384748	0.101624	0.163369	0.0527755	Leadership	Leadership	Leadership	Leadership	Leadership->Leadership	1
LeadMot3	4	21	InitiateStruct	Decides what shall be done and how it shall be done	TransfLeadersh	Re-examines critical assumptions to question whether they are appropriate	InitiateStruct->TransfLeadersh	0	0.180848	0.522855	0.247308	0.167263	0.0546243	0.522855	0.247308	0.167263	0.0546243	Leadership	Leadership	Leadership	Leadership	Leadership->Leadership	1
LeadMot3	9	36	InitiateStruct	Asks that group members follow standard rules and regulations.	TransfLeadersh	MLQ_Item_No_32	InitiateStruct->TransfLeadersh	0	0.199018	0.327119	0.036722	0.0152182	0.0548277	0.327119	0.036722	0.0152182	0.0548277	Leadership	Leadership	Leadership	Leadership	Leadership->Leadership	1
LeadMot3	4	29	InitiateStruct	Decides what shall be done and how it shall be done	TransfLeadersh	Considers the moral and ethical consequences of decisions	InitiateStruct->TransfLeadersh	0	0.123765	0.342632	0.197681	0.185561	0.0558902	0.342632	0.197681	0.185561	0.0558902	Leadership	Leadership	Leadership	Leadership	Leadership->Leadership	1
LeadMot3	1	22	InitiateStruct	Encourages the use of uniform procedures	TransfLeadersh	MLQ_Item_No_15	InitiateStruct->TransfLeadersh	0	0.289238	0.517446	0.021948	-0.00363796	0.0586833	0.517446	0.021948	-0.00363796	0.0586833	Leadership	Leadership	Leadership	Leadership	Leadership->Leadership	1
LeadMot3	1	34	InitiateStruct	Encourages the use of uniform procedures	TransfLeadersh	Emphasizes the importance of having a collective sense of mission	InitiateStruct->TransfLeadersh	0	0.332139	0.308289	0.12387	0.0752964	0.0591983	0.308289	0.12387	0.0752964	0.0591983	Leadership	Leadership	Leadership	Leadership	Leadership->Leadership	1
LeadMot3	7	31	InitiateStruct	Sees to it that the work of the group is coordinated	TransfLeadersh	MLQ_Item_No_30	InitiateStruct->TransfLeadersh	0	0.40709	0.337094	0.11506	0.148542	0.0610378	0.337094	0.11506	0.148542	0.0610378	Leadership	Leadership	Leadership	Leadership	Leadership->Leadership	1
LeadMot3	6	25	InitiateStruct	Makes sure that his/her part in the group is understood by the group members	TransfLeadersh	MLQ_Item_No_13	InitiateStruct->TransfLeadersh	0	0.50091	0.37242	-0.0227093	-0.021133	0.0617493	0.37242	-0.0227093	-0.021133	0.0617493	Leadership	Leadership	Leadership	Leadership	Leadership->Leadership	1
LeadMot3	4	20	InitiateStruct	Decides what shall be done and how it shall be done	TransfLeadersh	MLQ_Item_No_9	InitiateStruct->TransfLeadersh	0	0.0813309	0.303918	0.0393472	0.0270832	0.0620897	0.303918	0.0393472	0.0270832	0.0620897	Leadership	Leadership	Leadership	Leadership	Leadership->Leadership	1
LeadMot3	4	31	InitiateStruct	Decides what shall be done and how it shall be done	TransfLeadersh	MLQ_Item_No_30	InitiateStruct->TransfLeadersh	0	0.100675	0.344675	0.129706	0.0105248	0.0759203	0.344675	0.129706	0.0105248	0.0759203	Leadership	Leadership	Leadership	Leadership	Leadership->Leadership	1
LeadMot3	6	26	InitiateStruct	Makes sure that his/her part in the group is understood by the group members	TransfLeadersh	Seeks differing perspectives when solving problems	InitiateStruct->TransfLeadersh	0	0.454165	0.39638	-0.0953971	0.0243023	0.0763258	0.39638	-0.0953971	0.0243023	0.0763258	Leadership	Leadership	Leadership	Leadership	Leadership->Leadership	1
LeadMot3	5	34	InitiateStruct	Assigns group members to particular tasks	TransfLeadersh	Emphasizes the importance of having a collective sense of mission	InitiateStruct->TransfLeadersh	0	0.141893	0.399511	-0.0450528	-0.0352949	0.0768378	0.399511	-0.0450528	-0.0352949	0.0768378	Leadership	Leadership	Leadership	Leadership	Leadership->Leadership	1
LeadMot3	4	19	InitiateStruct	Decides what shall be done and how it shall be done	TransfLeadersh	MLQ_Item_No_6	InitiateStruct->TransfLeadersh	0	0.118311	0.352278	-0.0704123	0.0412546	0.0788625	0.352278	-0.0704123	0.0412546	0.0788625	Leadership	Leadership	Leadership	Leadership	Leadership->Leadership	1
LeadMot3	4	30	InitiateStruct	Decides what shall be done and how it shall be done	TransfLeadersh	MLQ_Item_No_26	InitiateStruct->TransfLeadersh	0	0.142957	0.382831	0.164809	0.113174	0.0811684	0.382831	0.164809	0.113174	0.0811684	Leadership	Leadership	Leadership	Leadership	Leadership->Leadership	1
LeadMot3	3	29	InitiateStruct	Makes his/her attitudes clear to the group	TransfLeadersh	Considers the moral and ethical consequences of decisions	InitiateStruct->TransfLeadersh	0	0.565069	0.36671	0.102544	0.0791306	0.084218	0.36671	0.102544	0.0791306	0.084218	Leadership	Leadership	Leadership	Leadership	Leadership->Leadership	1
LeadMot3	1	24	InitiateStruct	Encourages the use of uniform procedures	TransfLeadersh	MLQ_Item_No_14	InitiateStruct->TransfLeadersh	0	0.312389	0.330727	0.145857	0.116377	0.0878086	0.330727	0.145857	0.116377	0.0878086	Leadership	Leadership	Leadership	Leadership	Leadership->Leadership	1
LeadMot3	8	24	InitiateStruct	Maintains definite standards of performance	TransfLeadersh	MLQ_Item_No_14	InitiateStruct->TransfLeadersh	0	0.661849	0.369813	0.232422	0.155578	0.0943029	0.369813	0.232422	0.155578	0.0943029	Leadership	Leadership	Leadership	Leadership	Leadership->Leadership	1
LeadMot3	3	25	InitiateStruct	Makes his/her attitudes clear to the group	TransfLeadersh	MLQ_Item_No_13	InitiateStruct->TransfLeadersh	0	0.547112	0.392377	0.0200937	0.0355071	0.0972634	0.392377	0.0200937	0.0355071	0.0972634	Leadership	Leadership	Leadership	Leadership	Leadership->Leadership	1
LeadMot3	8	29	InitiateStruct	Maintains definite standards of performance	TransfLeadersh	Considers the moral and ethical consequences of decisions	InitiateStruct->TransfLeadersh	0	0.521833	0.37596	0.0348367	0.130961	0.0973964	0.37596	0.0348367	0.130961	0.0973964	Leadership	Leadership	Leadership	Leadership	Leadership->Leadership	1
LeadMot3	9	29	InitiateStruct	Asks that group members follow standard rules and regulations.	TransfLeadersh	Considers the moral and ethical consequences of decisions	InitiateStruct->TransfLeadersh	0	0.334199	0.372689	0.0729682	0.0627481	0.0987502	0.372689	0.0729682	0.0627481	0.0987502	Leadership	Leadership	Leadership	Leadership	Leadership->Leadership	1
LeadMot3	3	26	InitiateStruct	Makes his/her attitudes clear to the group	TransfLeadersh	Seeks differing perspectives when solving problems	InitiateStruct->TransfLeadersh	0	0.529683	0.49675	-0.0968588	0.0287452	0.100847	0.49675	-0.0968588	0.0287452	0.100847	Leadership	Leadership	Leadership	Leadership	Leadership->Leadership	1
LeadMot3	2	26	InitiateStruct	Tries out his/her ideas in the group	TransfLeadersh	Seeks differing perspectives when solving problems	InitiateStruct->TransfLeadersh	0	0.490907	0.478602	-0.0462218	0.0620426	0.108145	0.478602	-0.0462218	0.0620426	0.108145	Leadership	Leadership	Leadership	Leadership	Leadership->Leadership	1
LeadMot3	2	31	InitiateStruct	Tries out his/her ideas in the group	TransfLeadersh	MLQ_Item_No_30	InitiateStruct->TransfLeadersh	0	0.533418	0.429324	-0.0243487	0.0626231	0.117379	0.429324	-0.0243487	0.0626231	0.117379	Leadership	Leadership	Leadership	Leadership	Leadership->Leadership	1
LeadMot3	9	21	InitiateStruct	Asks that group members follow standard rules and regulations.	TransfLeadersh	Re-examines critical assumptions to question whether they are appropriate	InitiateStruct->TransfLeadersh	0	0.189771	0.375785	0.148457	0.0351193	0.122006	0.375785	0.148457	0.0351193	0.122006	Leadership	Leadership	Leadership	Leadership	Leadership->Leadership	1
LeadMot3	6	31	InitiateStruct	Makes sure that his/her part in the group is understood by the group members	TransfLeadersh	MLQ_Item_No_30	InitiateStruct->TransfLeadersh	0	0.456069	0.414502	0.00616931	0.0459003	0.126448	0.414502	0.00616931	0.0459003	0.126448	Leadership	Leadership	Leadership	Leadership	Leadership->Leadership	1
LeadMot3	2	25	InitiateStruct	Tries out his/her ideas in the group	TransfLeadersh	MLQ_Item_No_13	InitiateStruct->TransfLeadersh	0	0.511489	0.364111	0.0399234	0.071887	0.128492	0.364111	0.0399234	0.071887	0.128492	Leadership	Leadership	Leadership	Leadership	Leadership->Leadership	1
LeadMot3	1	23	InitiateStruct	Encourages the use of uniform procedures	TransfLeadersh	Goes beyond self-interest for the good of the group	InitiateStruct->TransfLeadersh	0	0.195018	0.289202	0.0549773	-0.0188674	0.131329	0.289202	0.0549773	-0.0188674	0.131329	Leadership	Leadership	Leadership	Leadership	Leadership->Leadership	1
LeadMot3	8	35	InitiateStruct	Maintains definite standards of performance	TransfLeadersh	MLQ_Item_No_36	InitiateStruct->TransfLeadersh	0	0.617786	0.405	0.066897	0.0529437	0.140711	0.405	0.066897	0.0529437	0.140711	Leadership	Leadership	Leadership	Leadership	Leadership->Leadership	1
LeadMot3	4	26	InitiateStruct	Decides what shall be done and how it shall be done	TransfLeadersh	Seeks differing perspectives when solving problems	InitiateStruct->TransfLeadersh	0	0.0756974	0.443452	0.0874195	-0.00120926	0.142356	0.443452	0.0874195	-0.00120926	0.142356	Leadership	Leadership	Leadership	Leadership	Leadership->Leadership	1
LeadMot3	1	29	InitiateStruct	Encourages the use of uniform procedures	TransfLeadersh	Considers the moral and ethical consequences of decisions	InitiateStruct->TransfLeadersh	0	0.287131	0.368692	0.0887467	-0.0276796	0.143897	0.368692	0.0887467	-0.0276796	0.143897	Leadership	Leadership	Leadership	Leadership	Leadership->Leadership	1
LeadMot3	1	21	InitiateStruct	Encourages the use of uniform procedures	TransfLeadersh	Re-examines critical assumptions to question whether they are appropriate	InitiateStruct->TransfLeadersh	0	0.281172	0.357056	0.102994	0.0503328	0.148816	0.357056	0.102994	0.0503328	0.148816	Leadership	Leadership	Leadership	Leadership	Leadership->Leadership	1
LeadMot3	3	31	InitiateStruct	Makes his/her attitudes clear to the group	TransfLeadersh	MLQ_Item_No_30	InitiateStruct->TransfLeadersh	0	0.534648	0.453643	-0.0281423	0.0599952	0.153592	0.453643	-0.0281423	0.0599952	0.153592	Leadership	Leadership	Leadership	Leadership	Leadership->Leadership	1
LeadMot3	9	23	InitiateStruct	Asks that group members follow standard rules and regulations.	TransfLeadersh	Goes beyond self-interest for the good of the group	InitiateStruct->TransfLeadersh	0	0.271388	0.407614	0.0867543	0.226927	0.207061	0.407614	0.0867543	0.226927	0.207061	Leadership	Leadership	Leadership	Leadership	Leadership->Leadership	1
LeadMot3	4	36	InitiateStruct	Decides what shall be done and how it shall be done	TransfLeadersh	MLQ_Item_No_32	InitiateStruct->TransfLeadersh	0	0.175629	0.359405	0.44389	0.272768	0.229058	0.359405	0.44389	0.272768	0.229058	Leadership	Leadership	Leadership	Leadership	Leadership->Leadership	1
LeadMot3	5	36	InitiateStruct	Assigns group members to particular tasks	TransfLeadersh	MLQ_Item_No_32	InitiateStruct->TransfLeadersh	0	0.106245	0.438524	0.113146	0.308095	0.236768	0.438524	0.113146	0.308095	0.236768	Leadership	Leadership	Leadership	Leadership	Leadership->Leadership	1
LeadMot3	3	27	InitiateStruct	Makes his/her attitudes clear to the group	TransfLeadersh	MLQ_Item_No_19	InitiateStruct->TransfLeadersh	0	0.487509	0.362812	0.228005	0.207415	0.275128	0.362812	0.228005	0.207415	0.275128	Leadership	Leadership	Leadership	Leadership	Leadership->Leadership	1
LeadMot3	3	23	InitiateStruct	Makes his/her attitudes clear to the group	TransfLeadersh	Goes beyond self-interest for the good of the group	InitiateStruct->TransfLeadersh	0	0.508411	0.396118	0.271136	0.300415	0.286881	0.396118	0.271136	0.300415	0.286881	Leadership	Leadership	Leadership	Leadership	Leadership->Leadership	1
LeadMot3	2	27	InitiateStruct	Tries out his/her ideas in the group	TransfLeadersh	MLQ_Item_No_19	InitiateStruct->TransfLeadersh	0	0.350169	0.363171	0.239091	0.26928	0.287035	0.363171	0.239091	0.26928	0.287035	Leadership	Leadership	Leadership	Leadership	Leadership->Leadership	1
LeadMot3	2	23	InitiateStruct	Tries out his/her ideas in the group	TransfLeadersh	Goes beyond self-interest for the good of the group	InitiateStruct->TransfLeadersh	0	0.348127	0.3736	0.318338	0.354839	0.308156	0.3736	0.318338	0.354839	0.308156	Leadership	Leadership	Leadership	Leadership	Leadership->Leadership	1
LeadMot3	5	23	InitiateStruct	Assigns group members to particular tasks	TransfLeadersh	Goes beyond self-interest for the good of the group	InitiateStruct->TransfLeadersh	0	0.0929081	0.404291	0.294754	0.391076	0.345358	0.404291	0.294754	0.391076	0.345358	Leadership	Leadership	Leadership	Leadership	Leadership->Leadership	1
LeadMot3	9	27	InitiateStruct	Asks that group members follow standard rules and regulations.	TransfLeadersh	MLQ_Item_No_19	InitiateStruct->TransfLeadersh	0	0.255802	0.48557	0.367112	0.387894	0.36167	0.48557	0.367112	0.387894	0.36167	Leadership	Leadership	Leadership	Leadership	Leadership->Leadership	1
LeadMot3	6	23	InitiateStruct	Makes sure that his/her part in the group is understood by the group members	TransfLeadersh	Goes beyond self-interest for the good of the group	InitiateStruct->TransfLeadersh	0	0.393125	0.383935	0.358	0.448623	0.363386	0.383935	0.358	0.448623	0.363386	Leadership	Leadership	Leadership	Leadership	Leadership->Leadership	1
LeadMot3	6	18	InitiateStruct	Makes sure that his/her part in the group is understood by the group members	TransfLeadersh	MLQ_Item_No_10	InitiateStruct->TransfLeadersh	0	0.413259	0.434075	0.430899	0.438527	0.384148	0.434075	0.430899	0.438527	0.384148	Leadership	Leadership	Leadership	Leadership	Leadership->Leadership	1
LeadMot3	4	25	InitiateStruct	Decides what shall be done and how it shall be done	TransfLeadersh	MLQ_Item_No_13	InitiateStruct->TransfLeadersh	0	0.147452	0.371922	0.410523	0.192076	0.415034	0.371922	0.410523	0.192076	0.415034	Leadership	Leadership	Leadership	Leadership	Leadership->Leadership	1
LeadMot3	2	18	InitiateStruct	Tries out his/her ideas in the group	TransfLeadersh	MLQ_Item_No_10	InitiateStruct->TransfLeadersh	0	0.407373	0.432059	0.538059	0.598602	0.456002	0.432059	0.538059	0.598602	0.456002	Leadership	Leadership	Leadership	Leadership	Leadership->Leadership	1
LeadMot3	3	18	InitiateStruct	Makes his/her attitudes clear to the group	TransfLeadersh	MLQ_Item_No_10	InitiateStruct->TransfLeadersh	0	0.449618	0.459066	0.523806	0.571939	0.474734	0.459066	0.523806	0.571939	0.474734	Leadership	Leadership	Leadership	Leadership	Leadership->Leadership	1
LeadMot3	7	23	InitiateStruct	Sees to it that the work of the group is coordinated	TransfLeadersh	Goes beyond self-interest for the good of the group	InitiateStruct->TransfLeadersh	0	0.344092	0.313246	0.385442	0.559408	0.490915	0.313246	0.385442	0.559408	0.490915	Leadership	Leadership	Leadership	Leadership	Leadership->Leadership	1
LeadMot3	7	27	InitiateStruct	Sees to it that the work of the group is coordinated	TransfLeadersh	MLQ_Item_No_19	InitiateStruct->TransfLeadersh	0	0.203876	0.385968	0.391453	0.472627	0.498915	0.385968	0.391453	0.472627	0.498915	Leadership	Leadership	Leadership	Leadership	Leadership->Leadership	1
LeadMot3	6	27	InitiateStruct	Makes sure that his/her part in the group is understood by the group members	TransfLeadersh	MLQ_Item_No_19	InitiateStruct->TransfLeadersh	0	0.330857	0.45889	0.588277	0.607472	0.515719	0.45889	0.588277	0.607472	0.515719	Leadership	Leadership	Leadership	Leadership	Leadership->Leadership	1
LeadMot3	6	19	InitiateStruct	Makes sure that his/her part in the group is understood by the group members	TransfLeadersh	MLQ_Item_No_6	InitiateStruct->TransfLeadersh	0	0.508795	0.461319	0.421216	0.373995	0.528143	0.461319	0.421216	0.373995	0.528143	Leadership	Leadership	Leadership	Leadership	Leadership->Leadership	1
LeadMot3	5	27	InitiateStruct	Assigns group members to particular tasks	TransfLeadersh	MLQ_Item_No_19	InitiateStruct->TransfLeadersh	0	0.0700658	0.490649	0.736332	0.705959	0.580431	0.490649	0.736332	0.705959	0.580431	Leadership	Leadership	Leadership	Leadership	Leadership->Leadership	1
LeadMot3	2	19	InitiateStruct	Tries out his/her ideas in the group	TransfLeadersh	MLQ_Item_No_6	InitiateStruct->TransfLeadersh	0	0.480228	0.526163	0.535936	0.527485	0.676088	0.526163	0.535936	0.527485	0.676088	Leadership	Leadership	Leadership	Leadership	Leadership->Leadership	1
LeadMot3	3	19	InitiateStruct	Makes his/her attitudes clear to the group	TransfLeadersh	MLQ_Item_No_6	InitiateStruct->TransfLeadersh	0	0.709343	0.513604	0.503398	0.505593	0.681247	0.513604	0.503398	0.505593	0.681247	Leadership	Leadership	Leadership	Leadership	Leadership->Leadership	1
LeadMot3	29	40	TransfLeadersh	Considers the moral and ethical consequences of decisions	LMX	If my manager does something for me, I will return the favor at some point	LMX ->TransfLeadersh	0	0.423588	0.356961	-0.0166602	0.0283706	-0.0605893	0.356961	-0.0166602	0.0283706	-0.0605893	Leadership	Leadership	Leadership	Leadership	Leadership->Leadership	1
LeadMot3	21	41	TransfLeadersh	MLQ_Item_No_2	LMX	I have a balance of inputs and outputs with my manager	LMX ->TransfLeadersh	0	0.453362	0.386792	-0.113088	-0.153695	-0.0519832	0.386792	-0.113088	-0.153695	-0.0519832	Leadership	Leadership	Leadership	Leadership	Leadership->Leadership	1
LeadMot3	29	38	TransfLeadersh	Considers the moral and ethical consequences of decisions	LMX	My manager and I have a two-way exchange reIationship	LMX ->TransfLeadersh	0	0.501429	0.363139	-0.0405391	0.00954276	-0.0477455	0.363139	-0.0405391	0.00954276	-0.0477455	Leadership	Leadership	Leadership	Leadership	Leadership->Leadership	1
LeadMot3	29	44	TransfLeadersh	Considers the moral and ethical consequences of decisions	LMX	If I do something for my manager, he or she will eventually repay me.	LMX ->TransfLeadersh	0	0.446713	0.320375	-0.0472108	-0.00994871	-0.0465686	0.320375	-0.0472108	-0.00994871	-0.0465686	Leadership	Leadership	Leadership	Leadership	Leadership->Leadership	1
LeadMot3	27	39	TransfLeadersh	MLQ_Item_No_19	LMX	I do not have to specify the exact conditions to know my manager will return a favor	LMX ->TransfLeadersh	0	0.418681	0.448247	-0.00269155	0.0849403	-0.0446513	0.448247	-0.00269155	0.0849403	-0.0446513	Leadership	Leadership	Leadership	Leadership	Leadership->Leadership	1
LeadMot3	37	40	TransfLeadersh	MLQ_Item_No_31	LMX	If my manager does something for me, I will return the favor at some point	LMX ->TransfLeadersh	0	0.544465	0.334834	0.0180682	-0.0420603	-0.0409747	0.334834	0.0180682	-0.0420603	-0.0409747	Leadership	Leadership	Leadership	Leadership	Leadership->Leadership	1
LeadMot3	27	45	TransfLeadersh	MLQ_Item_No_19	LMX	Voluntary actions on my part will be returned in some way by my manager	LMX ->TransfLeadersh	0	0.425373	0.40986	0.0354956	0.103497	-0.039894	0.40986	0.0354956	0.103497	-0.039894	Leadership	Leadership	Leadership	Leadership	Leadership->Leadership	1
LeadMot3	29	42	TransfLeadersh	Considers the moral and ethical consequences of decisions	LMX	My efforts are reciprocated by my manager	LMX ->TransfLeadersh	0	0.430657	0.35006	-0.0138322	0.0465541	-0.0361052	0.35006	-0.0138322	0.0465541	-0.0361052	Leadership	Leadership	Leadership	Leadership	Leadership->Leadership	1
LeadMot3	37	39	TransfLeadersh	MLQ_Item_No_31	LMX	I do not have to specify the exact conditions to know my manager will return a favor	LMX ->TransfLeadersh	0	0.518993	0.363184	0.0578179	0.0209523	-0.0349052	0.363184	0.0578179	0.0209523	-0.0349052	Leadership	Leadership	Leadership	Leadership	Leadership->Leadership	1
LeadMot3	29	39	TransfLeadersh	Considers the moral and ethical consequences of decisions	LMX	I do not have to specify the exact conditions to know my manager will return a favor	LMX ->TransfLeadersh	0	0.377275	0.354543	0.00248492	0.0184275	-0.030605	0.354543	0.00248492	0.0184275	-0.030605	Leadership	Leadership	Leadership	Leadership	Leadership->Leadership	1
LeadMot3	27	40	TransfLeadersh	MLQ_Item_No_19	LMX	If my manager does something for me, I will return the favor at some point	LMX ->TransfLeadersh	0	0.480155	0.386991	-0.0443084	0.0249054	-0.0277401	0.386991	-0.0443084	0.0249054	-0.0277401	Leadership	Leadership	Leadership	Leadership	Leadership->Leadership	1
LeadMot3	27	44	TransfLeadersh	MLQ_Item_No_19	LMX	If I do something for my manager, he or she will eventually repay me.	LMX ->TransfLeadersh	0	0.446548	0.436302	-0.0689559	-0.00722022	-0.0275759	0.436302	-0.0689559	-0.00722022	-0.0275759	Leadership	Leadership	Leadership	Leadership	Leadership->Leadership	1
LeadMot3	21	38	TransfLeadersh	MLQ_Item_No_2	LMX	My manager and I have a two-way exchange reIationship	LMX ->TransfLeadersh	0	0.440205	0.337016	-0.142182	-0.159497	-0.0227609	0.337016	-0.142182	-0.159497	-0.0227609	Leadership	Leadership	Leadership	Leadership	Leadership->Leadership	1
LeadMot3	29	41	TransfLeadersh	Considers the moral and ethical consequences of decisions	LMX	I have a balance of inputs and outputs with my manager	LMX ->TransfLeadersh	0	0.515305	0.365241	-0.0279603	0.0371068	-0.0155141	0.365241	-0.0279603	0.0371068	-0.0155141	Leadership	Leadership	Leadership	Leadership	Leadership->Leadership	1
LeadMot3	27	43	TransfLeadersh	MLQ_Item_No_19	LMX	My relationship with my manager is composed of comparable exchanges of giving and taking	LMX ->TransfLeadersh	0	0.453915	0.379131	-0.0639654	0.0017274	-0.0137778	0.379131	-0.0639654	0.0017274	-0.0137778	Leadership	Leadership	Leadership	Leadership	Leadership->Leadership	1
LeadMot3	27	38	TransfLeadersh	MLQ_Item_No_19	LMX	My manager and I have a two-way exchange reIationship	LMX ->TransfLeadersh	0	0.579866	0.447231	-0.00992096	0.0576227	-0.0136113	0.447231	-0.00992096	0.0576227	-0.0136113	Leadership	Leadership	Leadership	Leadership	Leadership->Leadership	1
LeadMot3	27	41	TransfLeadersh	MLQ_Item_No_19	LMX	I have a balance of inputs and outputs with my manager	LMX ->TransfLeadersh	0	0.502585	0.464651	0.0139033	-0.00197876	-0.0127121	0.464651	0.0139033	-0.00197876	-0.0127121	Leadership	Leadership	Leadership	Leadership	Leadership->Leadership	1
LeadMot3	37	41	TransfLeadersh	MLQ_Item_No_31	LMX	I have a balance of inputs and outputs with my manager	LMX ->TransfLeadersh	0	0.63695	0.359916	0.0701699	-0.00916248	-0.0123519	0.359916	0.0701699	-0.00916248	-0.0123519	Leadership	Leadership	Leadership	Leadership	Leadership->Leadership	1
LeadMot3	34	44	TransfLeadersh	Emphasizes the importance of having a collective sense of mission	LMX	If I do something for my manager, he or she will eventually repay me.	LMX ->TransfLeadersh	0	0.483196	0.309964	-0.0290696	0.0214426	-0.0117283	0.309964	-0.0290696	0.0214426	-0.0117283	Leadership	Leadership	Leadership	Leadership	Leadership->Leadership	1
LeadMot3	27	42	TransfLeadersh	MLQ_Item_No_19	LMX	My efforts are reciprocated by my manager	LMX ->TransfLeadersh	0	0.453915	0.353746	0.0139964	0.0547897	-0.0102856	0.353746	0.0139964	0.0547897	-0.0102856	Leadership	Leadership	Leadership	Leadership	Leadership->Leadership	1
LeadMot3	28	40	TransfLeadersh	MLQ_Item_No_21	LMX	If my manager does something for me, I will return the favor at some point	LMX ->TransfLeadersh	0	0.516319	0.31423	-0.0243212	-0.0542541	-0.00896654	0.31423	-0.0243212	-0.0542541	-0.00896654	Leadership	Leadership	Leadership	Leadership	Leadership->Leadership	1
LeadMot3	21	44	TransfLeadersh	MLQ_Item_No_2	LMX	If I do something for my manager, he or she will eventually repay me.	LMX ->TransfLeadersh	0	0.440543	0.432471	-0.154547	-0.164017	-0.0085014	0.432471	-0.154547	-0.164017	-0.0085014	Leadership	Leadership	Leadership	Leadership	Leadership->Leadership	1
LeadMot3	37	44	TransfLeadersh	MLQ_Item_No_31	LMX	If I do something for my manager, he or she will eventually repay me.	LMX ->TransfLeadersh	0	0.599332	0.335241	-0.0397875	-0.00871303	-0.00653961	0.335241	-0.0397875	-0.00871303	-0.00653961	Leadership	Leadership	Leadership	Leadership	Leadership->Leadership	1
LeadMot3	33	44	TransfLeadersh	MLQ_Item_No_25	LMX	If I do something for my manager, he or she will eventually repay me.	LMX ->TransfLeadersh	0	0.423646	0.313964	-0.0015781	0.00228506	-0.000466635	0.313964	-0.0015781	0.00228506	-0.000466635	Leadership	Leadership	Leadership	Leadership	Leadership->Leadership	1
LeadMot3	37	45	TransfLeadersh	MLQ_Item_No_31	LMX	Voluntary actions on my part will be returned in some way by my manager	LMX ->TransfLeadersh	0	0.556271	0.408232	-0.0172782	0.0426791	0.00206242	0.408232	-0.0172782	0.0426791	0.00206242	Leadership	Leadership	Leadership	Leadership	Leadership->Leadership	1
LeadMot3	29	45	TransfLeadersh	Considers the moral and ethical consequences of decisions	LMX	Voluntary actions on my part will be returned in some way by my manager	LMX ->TransfLeadersh	0	0.413029	0.376322	0.0213073	0.120895	0.00239241	0.376322	0.0213073	0.120895	0.00239241	Leadership	Leadership	Leadership	Leadership	Leadership->Leadership	1
LeadMot3	37	43	TransfLeadersh	MLQ_Item_No_31	LMX	My relationship with my manager is composed of comparable exchanges of giving and taking	LMX ->TransfLeadersh	0	0.576479	0.414112	-0.0193195	0.0606008	0.00380939	0.414112	-0.0193195	0.0606008	0.00380939	Leadership	Leadership	Leadership	Leadership	Leadership->Leadership	1
LeadMot3	33	38	TransfLeadersh	MLQ_Item_No_25	LMX	My manager and I have a two-way exchange reIationship	LMX ->TransfLeadersh	0	0.486349	0.306517	0.0113275	0.0197061	0.00744577	0.306517	0.0113275	0.0197061	0.00744577	Leadership	Leadership	Leadership	Leadership	Leadership->Leadership	1
LeadMot3	22	44	TransfLeadersh	MLQ_Item_No_15	LMX	If I do something for my manager, he or she will eventually repay me.	LMX ->TransfLeadersh	0	0.518031	0.322901	-0.0119687	-0.0736917	0.0102414	0.322901	-0.0119687	-0.0736917	0.0102414	Leadership	Leadership	Leadership	Leadership	Leadership->Leadership	1
LeadMot3	23	43	TransfLeadersh	Goes beyond self-interest for the good of the group	LMX	My relationship with my manager is composed of comparable exchanges of giving and taking	LMX ->TransfLeadersh	0	0.485947	0.328959	0.00937799	0.0445204	0.0132619	0.328959	0.00937799	0.0445204	0.0132619	Leadership	Leadership	Leadership	Leadership	Leadership->Leadership	1
LeadMot3	23	44	TransfLeadersh	Goes beyond self-interest for the good of the group	LMX	If I do something for my manager, he or she will eventually repay me.	LMX ->TransfLeadersh	0	0.474967	0.314996	-0.0269626	-0.0130541	0.014566	0.314996	-0.0269626	-0.0130541	0.014566	Leadership	Leadership	Leadership	Leadership	Leadership->Leadership	1
LeadMot3	21	40	TransfLeadersh	MLQ_Item_No_2	LMX	If my manager does something for me, I will return the favor at some point	LMX ->TransfLeadersh	0	0.380645	0.332395	-0.103567	-0.131524	0.0150568	0.332395	-0.103567	-0.131524	0.0150568	Leadership	Leadership	Leadership	Leadership	Leadership->Leadership	1
LeadMot3	33	43	TransfLeadersh	MLQ_Item_No_25	LMX	My relationship with my manager is composed of comparable exchanges of giving and taking	LMX ->TransfLeadersh	0	0.418263	0.343477	0.00390258	0.00456026	0.0151703	0.343477	0.00390258	0.00456026	0.0151703	Leadership	Leadership	Leadership	Leadership	Leadership->Leadership	1
LeadMot3	30	42	TransfLeadersh	MLQ_Item_No_26	LMX	My efforts are reciprocated by my manager	LMX ->TransfLeadersh	0	0.45437	0.333597	-0.0644565	-0.0403828	0.0162589	0.333597	-0.0644565	-0.0403828	0.0162589	Leadership	Leadership	Leadership	Leadership	Leadership->Leadership	1
LeadMot3	35	43	TransfLeadersh	MLQ_Item_No_36	LMX	My relationship with my manager is composed of comparable exchanges of giving and taking	LMX ->TransfLeadersh	0	0.448682	0.369523	-0.00868889	0.0317413	0.0186601	0.369523	-0.00868889	0.0317413	0.0186601	Leadership	Leadership	Leadership	Leadership	Leadership->Leadership	1
LeadMot3	30	44	TransfLeadersh	MLQ_Item_No_26	LMX	If I do something for my manager, he or she will eventually repay me.	LMX ->TransfLeadersh	0	0.506551	0.363224	-0.0356684	0.0173033	0.0188861	0.363224	-0.0356684	0.0173033	0.0188861	Leadership	Leadership	Leadership	Leadership	Leadership->Leadership	1
LeadMot3	21	42	TransfLeadersh	MLQ_Item_No_2	LMX	My efforts are reciprocated by my manager	LMX ->TransfLeadersh	0	0.384678	0.374894	-0.146648	-0.187514	0.0190112	0.374894	-0.146648	-0.187514	0.0190112	Leadership	Leadership	Leadership	Leadership	Leadership->Leadership	1
LeadMot3	23	38	TransfLeadersh	Goes beyond self-interest for the good of the group	LMX	My manager and I have a two-way exchange reIationship	LMX ->TransfLeadersh	0	0.587211	0.297506	-0.0308192	0.00758728	0.0199803	0.297506	-0.0308192	0.00758728	0.0199803	Leadership	Leadership	Leadership	Leadership	Leadership->Leadership	1
LeadMot3	37	38	TransfLeadersh	MLQ_Item_No_31	LMX	My manager and I have a two-way exchange reIationship	LMX ->TransfLeadersh	0	0.652041	0.35016	0.0587991	0.0128722	0.0203306	0.35016	0.0587991	0.0128722	0.0203306	Leadership	Leadership	Leadership	Leadership	Leadership->Leadership	1
LeadMot3	28	41	TransfLeadersh	MLQ_Item_No_21	LMX	I have a balance of inputs and outputs with my manager	LMX ->TransfLeadersh	0	0.643386	0.354564	-0.00191873	-0.0613054	0.0212607	0.354564	-0.00191873	-0.0613054	0.0212607	Leadership	Leadership	Leadership	Leadership	Leadership->Leadership	1
LeadMot3	37	42	TransfLeadersh	MLQ_Item_No_31	LMX	My efforts are reciprocated by my manager	LMX ->TransfLeadersh	0	0.576479	0.445017	0.0654928	0.0396763	0.0213609	0.445017	0.0654928	0.0396763	0.0213609	Leadership	Leadership	Leadership	Leadership	Leadership->Leadership	1
LeadMot3	23	41	TransfLeadersh	Goes beyond self-interest for the good of the group	LMX	I have a balance of inputs and outputs with my manager	LMX ->TransfLeadersh	0	0.575023	0.342771	0.00535786	-0.00513537	0.0215758	0.342771	0.00535786	-0.00513537	0.0215758	Leadership	Leadership	Leadership	Leadership	Leadership->Leadership	1
LeadMot3	22	43	TransfLeadersh	MLQ_Item_No_15	LMX	My relationship with my manager is composed of comparable exchanges of giving and taking	LMX ->TransfLeadersh	0	0.477923	0.390304	0.050259	-0.0959252	0.0226023	0.390304	0.050259	-0.0959252	0.0226023	Leadership	Leadership	Leadership	Leadership	Leadership->Leadership	1
LeadMot3	36	40	TransfLeadersh	MLQ_Item_No_32	LMX	If my manager does something for me, I will return the favor at some point	LMX ->TransfLeadersh	0	0.401121	0.316067	-0.0518756	-0.0258212	0.0254718	0.316067	-0.0518756	-0.0258212	0.0254718	Leadership	Leadership	Leadership	Leadership	Leadership->Leadership	1
LeadMot3	24	42	TransfLeadersh	MLQ_Item_No_14	LMX	My efforts are reciprocated by my manager	LMX ->TransfLeadersh	0	0.456563	0.327595	0.0226513	0.00883224	0.0278885	0.327595	0.0226513	0.00883224	0.0278885	Leadership	Leadership	Leadership	Leadership	Leadership->Leadership	1
LeadMot3	23	45	TransfLeadersh	Goes beyond self-interest for the good of the group	LMX	Voluntary actions on my part will be returned in some way by my manager	LMX ->TransfLeadersh	0	0.426857	0.310603	0.0447456	0.0345115	0.031358	0.310603	0.0447456	0.0345115	0.031358	Leadership	Leadership	Leadership	Leadership	Leadership->Leadership	1
LeadMot3	23	39	TransfLeadersh	Goes beyond self-interest for the good of the group	LMX	I do not have to specify the exact conditions to know my manager will return a favor	LMX ->TransfLeadersh	0	0.425863	0.338782	0.0040545	-0.0751026	0.0316696	0.338782	0.0040545	-0.0751026	0.0316696	Leadership	Leadership	Leadership	Leadership	Leadership->Leadership	1
LeadMot3	24	38	TransfLeadersh	MLQ_Item_No_14	LMX	My manager and I have a two-way exchange reIationship	LMX ->TransfLeadersh	0	0.537062	0.284527	0.0464198	0.00510386	0.0323401	0.284527	0.0464198	0.00510386	0.0323401	Leadership	Leadership	Leadership	Leadership	Leadership->Leadership	1
LeadMot3	33	42	TransfLeadersh	MLQ_Item_No_25	LMX	My efforts are reciprocated by my manager	LMX ->TransfLeadersh	0	0.418263	0.311657	0.0287108	0.0053843	0.0333345	0.311657	0.0287108	0.0053843	0.0333345	Leadership	Leadership	Leadership	Leadership	Leadership->Leadership	1
LeadMot3	21	39	TransfLeadersh	MLQ_Item_No_2	LMX	I do not have to specify the exact conditions to know my manager will return a favor	LMX ->TransfLeadersh	0	0.36521	0.342106	-0.0593261	-0.111807	0.0340884	0.342106	-0.0593261	-0.111807	0.0340884	Leadership	Leadership	Leadership	Leadership	Leadership->Leadership	1
LeadMot3	22	41	TransfLeadersh	MLQ_Item_No_15	LMX	I have a balance of inputs and outputs with my manager	LMX ->TransfLeadersh	0	0.476382	0.287674	0.00870968	-0.0650422	0.0381973	0.287674	0.00870968	-0.0650422	0.0381973	Leadership	Leadership	Leadership	Leadership	Leadership->Leadership	1
LeadMot3	33	40	TransfLeadersh	MLQ_Item_No_25	LMX	If my manager does something for me, I will return the favor at some point	LMX ->TransfLeadersh	0	0.384643	0.30661	-0.0239216	-0.000469946	0.0382658	0.30661	-0.0239216	-0.000469946	0.0382658	Leadership	Leadership	Leadership	Leadership	Leadership->Leadership	1
LeadMot3	30	41	TransfLeadersh	MLQ_Item_No_26	LMX	I have a balance of inputs and outputs with my manager	LMX ->TransfLeadersh	0	0.497832	0.32181	-0.02639	-0.0337222	0.0408517	0.32181	-0.02639	-0.0337222	0.0408517	Leadership	Leadership	Leadership	Leadership	Leadership->Leadership	1
LeadMot3	30	38	TransfLeadersh	MLQ_Item_No_26	LMX	My manager and I have a two-way exchange reIationship	LMX ->TransfLeadersh	0	0.496599	0.290073	-0.0563979	-0.0425083	0.0413044	0.290073	-0.0563979	-0.0425083	0.0413044	Leadership	Leadership	Leadership	Leadership	Leadership->Leadership	1
LeadMot3	22	39	TransfLeadersh	MLQ_Item_No_15	LMX	I do not have to specify the exact conditions to know my manager will return a favor	LMX ->TransfLeadersh	0	0.413111	0.329732	-0.0344567	-0.0876108	0.0419771	0.329732	-0.0344567	-0.0876108	0.0419771	Leadership	Leadership	Leadership	Leadership	Leadership->Leadership	1
LeadMot3	23	40	TransfLeadersh	Goes beyond self-interest for the good of the group	LMX	If my manager does something for me, I will return the favor at some point	LMX ->TransfLeadersh	0	0.45284	0.287586	0.0132075	0.0164669	0.042103	0.287586	0.0132075	0.0164669	0.042103	Leadership	Leadership	Leadership	Leadership	Leadership->Leadership	1
LeadMot3	34	40	TransfLeadersh	Emphasizes the importance of having a collective sense of mission	LMX	If my manager does something for me, I will return the favor at some point	LMX ->TransfLeadersh	0	0.413622	0.31824	0.0397742	-0.012674	0.0424299	0.31824	0.0397742	-0.012674	0.0424299	Leadership	Leadership	Leadership	Leadership	Leadership->Leadership	1
LeadMot3	22	42	TransfLeadersh	MLQ_Item_No_15	LMX	My efforts are reciprocated by my manager	LMX ->TransfLeadersh	0	0.477923	0.503725	0.0064232	-0.044319	0.0440631	0.503725	0.0064232	-0.044319	0.0440631	Leadership	Leadership	Leadership	Leadership	Leadership->Leadership	1
LeadMot3	36	44	TransfLeadersh	MLQ_Item_No_32	LMX	If I do something for my manager, he or she will eventually repay me.	LMX ->TransfLeadersh	0	0.467288	0.320781	-0.0586747	-0.0195609	0.0451605	0.320781	-0.0586747	-0.0195609	0.0451605	Leadership	Leadership	Leadership	Leadership	Leadership->Leadership	1
LeadMot3	23	42	TransfLeadersh	Goes beyond self-interest for the good of the group	LMX	My efforts are reciprocated by my manager	LMX ->TransfLeadersh	0	0.485947	0.29141	0.0440726	0.016517	0.0451786	0.29141	0.0440726	0.016517	0.0451786	Leadership	Leadership	Leadership	Leadership	Leadership->Leadership	1
LeadMot3	26	40	TransfLeadersh	Seeks differing perspectives when solving problems	LMX	If my manager does something for me, I will return the favor at some point	LMX ->TransfLeadersh	0	0.455611	0.329245	0.0144054	-0.079822	0.0472012	0.329245	0.0144054	-0.079822	0.0472012	Leadership	Leadership	Leadership	Leadership	Leadership->Leadership	1
LeadMot3	29	43	TransfLeadersh	Considers the moral and ethical consequences of decisions	LMX	My relationship with my manager is composed of comparable exchanges of giving and taking	LMX ->TransfLeadersh	0	0.430657	0.429889	0.0413049	0.100083	0.0477747	0.429889	0.0413049	0.100083	0.0477747	Leadership	Leadership	Leadership	Leadership	Leadership->Leadership	1
LeadMot3	32	41	TransfLeadersh	MLQ_Item_No_29	LMX	I have a balance of inputs and outputs with my manager	LMX ->TransfLeadersh	0	0.572874	0.409585	-0.0302853	0.0599802	0.0502623	0.409585	-0.0302853	0.0599802	0.0502623	Leadership	Leadership	Leadership	Leadership	Leadership->Leadership	1
LeadMot3	24	43	TransfLeadersh	MLQ_Item_No_14	LMX	My relationship with my manager is composed of comparable exchanges of giving and taking	LMX ->TransfLeadersh	0	0.456563	0.332801	0.0606216	0.0643243	0.052274	0.332801	0.0606216	0.0643243	0.052274	Leadership	Leadership	Leadership	Leadership	Leadership->Leadership	1
LeadMot3	34	43	TransfLeadersh	Emphasizes the importance of having a collective sense of mission	LMX	My relationship with my manager is composed of comparable exchanges of giving and taking	LMX ->TransfLeadersh	0	0.483495	0.324626	0.0449533	0.0172737	0.05236	0.324626	0.0449533	0.0172737	0.05236	Leadership	Leadership	Leadership	Leadership	Leadership->Leadership	1
LeadMot3	26	38	TransfLeadersh	Seeks differing perspectives when solving problems	LMX	My manager and I have a two-way exchange reIationship	LMX ->TransfLeadersh	0	0.589973	0.281957	-0.0288557	-0.00557177	0.0528455	0.281957	-0.0288557	-0.00557177	0.0528455	Leadership	Leadership	Leadership	Leadership	Leadership->Leadership	1
LeadMot3	30	43	TransfLeadersh	MLQ_Item_No_26	LMX	My relationship with my manager is composed of comparable exchanges of giving and taking	LMX ->TransfLeadersh	0	0.45437	0.341027	-0.0496937	0.0180081	0.0528826	0.341027	-0.0496937	0.0180081	0.0528826	Leadership	Leadership	Leadership	Leadership	Leadership->Leadership	1
LeadMot3	24	44	TransfLeadersh	MLQ_Item_No_14	LMX	If I do something for my manager, he or she will eventually repay me.	LMX ->TransfLeadersh	0	0.467252	0.305222	0.0554772	0.000559925	0.0530112	0.305222	0.0554772	0.000559925	0.0530112	Leadership	Leadership	Leadership	Leadership	Leadership->Leadership	1
LeadMot3	26	41	TransfLeadersh	Seeks differing perspectives when solving problems	LMX	I have a balance of inputs and outputs with my manager	LMX ->TransfLeadersh	0	0.545265	0.322918	-0.0495872	-0.0233647	0.0534557	0.322918	-0.0495872	-0.0233647	0.0534557	Leadership	Leadership	Leadership	Leadership	Leadership->Leadership	1
LeadMot3	22	45	TransfLeadersh	MLQ_Item_No_15	LMX	Voluntary actions on my part will be returned in some way by my manager	LMX ->TransfLeadersh	0	0.468593	0.368054	0.0295214	-0.052966	0.0535135	0.368054	0.0295214	-0.052966	0.0535135	Leadership	Leadership	Leadership	Leadership	Leadership->Leadership	1
LeadMot3	34	38	TransfLeadersh	Emphasizes the importance of having a collective sense of mission	LMX	My manager and I have a two-way exchange reIationship	LMX ->TransfLeadersh	0	0.548974	0.304944	0.0358168	0.0117954	0.0540572	0.304944	0.0358168	0.0117954	0.0540572	Leadership	Leadership	Leadership	Leadership	Leadership->Leadership	1
LeadMot3	30	40	TransfLeadersh	MLQ_Item_No_26	LMX	If my manager does something for me, I will return the favor at some point	LMX ->TransfLeadersh	0	0.401115	0.290214	-0.0214179	-0.00822612	0.0542145	0.290214	-0.0214179	-0.00822612	0.0542145	Leadership	Leadership	Leadership	Leadership	Leadership->Leadership	1
LeadMot3	28	42	TransfLeadersh	MLQ_Item_No_21	LMX	My efforts are reciprocated by my manager	LMX ->TransfLeadersh	0	0.543522	0.304118	0.00871043	-0.041719	0.0562728	0.304118	0.00871043	-0.041719	0.0562728	Leadership	Leadership	Leadership	Leadership	Leadership->Leadership	1
LeadMot3	36	42	TransfLeadersh	MLQ_Item_No_32	LMX	My efforts are reciprocated by my manager	LMX ->TransfLeadersh	0	0.462372	0.406878	-0.0680448	-0.0013433	0.0581221	0.406878	-0.0680448	-0.0013433	0.0581221	Leadership	Leadership	Leadership	Leadership	Leadership->Leadership	1
LeadMot3	20	40	TransfLeadersh	MLQ_Item_No_9	LMX	If my manager does something for me, I will return the favor at some point	LMX ->TransfLeadersh	0	0.357898	0.301519	-0.0114934	-0.0932693	0.0596232	0.301519	-0.0114934	-0.0932693	0.0596232	Leadership	Leadership	Leadership	Leadership	Leadership->Leadership	1
LeadMot3	31	45	TransfLeadersh	MLQ_Item_No_30	LMX	Voluntary actions on my part will be returned in some way by my manager	LMX ->TransfLeadersh	0	0.511027	0.331812	-0.101901	-0.10205	0.059846	0.331812	-0.101901	-0.10205	0.059846	Leadership	Leadership	Leadership	Leadership	Leadership->Leadership	1
LeadMot3	32	40	TransfLeadersh	MLQ_Item_No_29	LMX	If my manager does something for me, I will return the favor at some point	LMX ->TransfLeadersh	0	0.519796	0.316762	-0.105089	0.0336181	0.0599891	0.316762	-0.105089	0.0336181	0.0599891	Leadership	Leadership	Leadership	Leadership	Leadership->Leadership	1
LeadMot3	22	40	TransfLeadersh	MLQ_Item_No_15	LMX	If my manager does something for me, I will return the favor at some point	LMX ->TransfLeadersh	0	0.435045	0.309527	-0.0057486	-0.0696476	0.0602036	0.309527	-0.0057486	-0.0696476	0.0602036	Leadership	Leadership	Leadership	Leadership	Leadership->Leadership	1
LeadMot3	31	41	TransfLeadersh	MLQ_Item_No_30	LMX	I have a balance of inputs and outputs with my manager	LMX ->TransfLeadersh	0	0.55704	0.344629	-0.0732871	-0.0357057	0.0605674	0.344629	-0.0732871	-0.0357057	0.0605674	Leadership	Leadership	Leadership	Leadership	Leadership->Leadership	1
LeadMot3	28	44	TransfLeadersh	MLQ_Item_No_21	LMX	If I do something for my manager, he or she will eventually repay me.	LMX ->TransfLeadersh	0	0.545186	0.315414	-0.025741	-0.0182516	0.0607634	0.315414	-0.025741	-0.0182516	0.0607634	Leadership	Leadership	Leadership	Leadership	Leadership->Leadership	1
LeadMot3	33	39	TransfLeadersh	MLQ_Item_No_25	LMX	I do not have to specify the exact conditions to know my manager will return a favor	LMX ->TransfLeadersh	0	0.356815	0.369313	-0.020041	0.00402707	0.0608406	0.369313	-0.020041	0.00402707	0.0608406	Leadership	Leadership	Leadership	Leadership	Leadership->Leadership	1
LeadMot3	24	45	TransfLeadersh	MLQ_Item_No_14	LMX	Voluntary actions on my part will be returned in some way by my manager	LMX ->TransfLeadersh	0	0.417968	0.333806	0.0769871	0.0335734	0.0609999	0.333806	0.0769871	0.0335734	0.0609999	Leadership	Leadership	Leadership	Leadership	Leadership->Leadership	1
LeadMot3	30	45	TransfLeadersh	MLQ_Item_No_26	LMX	Voluntary actions on my part will be returned in some way by my manager	LMX ->TransfLeadersh	0	0.491934	0.333716	0.0362467	0.0403491	0.0638532	0.333716	0.0362467	0.0403491	0.0638532	Leadership	Leadership	Leadership	Leadership	Leadership->Leadership	1
LeadMot3	21	43	TransfLeadersh	MLQ_Item_No_2	LMX	My relationship with my manager is composed of comparable exchanges of giving and taking	LMX ->TransfLeadersh	0	0.384678	0.399392	-0.141011	-0.140343	0.0640892	0.399392	-0.141011	-0.140343	0.0640892	Leadership	Leadership	Leadership	Leadership	Leadership->Leadership	1
LeadMot3	34	42	TransfLeadersh	Emphasizes the importance of having a collective sense of mission	LMX	My efforts are reciprocated by my manager	LMX ->TransfLeadersh	0	0.483495	0.330471	0.0579093	0.0409414	0.065519	0.330471	0.0579093	0.0409414	0.065519	Leadership	Leadership	Leadership	Leadership	Leadership->Leadership	1
LeadMot3	22	38	TransfLeadersh	MLQ_Item_No_15	LMX	My manager and I have a two-way exchange reIationship	LMX ->TransfLeadersh	0	0.498409	0.255815	0.00758549	-0.0685941	0.068264	0.255815	0.00758549	-0.0685941	0.068264	Leadership	Leadership	Leadership	Leadership	Leadership->Leadership	1
LeadMot3	21	45	TransfLeadersh	MLQ_Item_No_2	LMX	Voluntary actions on my part will be returned in some way by my manager	LMX ->TransfLeadersh	0	0.402896	0.394036	-0.100565	-0.151844	0.068966	0.394036	-0.100565	-0.151844	0.068966	Leadership	Leadership	Leadership	Leadership	Leadership->Leadership	1
LeadMot3	24	41	TransfLeadersh	MLQ_Item_No_14	LMX	I have a balance of inputs and outputs with my manager	LMX ->TransfLeadersh	0	0.488793	0.318925	0.127436	0.0513446	0.0698104	0.318925	0.127436	0.0513446	0.0698104	Leadership	Leadership	Leadership	Leadership	Leadership->Leadership	1
LeadMot3	28	39	TransfLeadersh	MLQ_Item_No_21	LMX	I do not have to specify the exact conditions to know my manager will return a favor	LMX ->TransfLeadersh	0	0.472545	0.352896	0.0533078	-0.0408687	0.0706423	0.352896	0.0533078	-0.0408687	0.0706423	Leadership	Leadership	Leadership	Leadership	Leadership->Leadership	1
LeadMot3	20	45	TransfLeadersh	MLQ_Item_No_9	LMX	Voluntary actions on my part will be returned in some way by my manager	LMX ->TransfLeadersh	0	0.428044	0.329559	-0.0588466	-0.119669	0.073966	0.329559	-0.0588466	-0.119669	0.073966	Leadership	Leadership	Leadership	Leadership	Leadership->Leadership	1
LeadMot3	34	41	TransfLeadersh	Emphasizes the importance of having a collective sense of mission	LMX	I have a balance of inputs and outputs with my manager	LMX ->TransfLeadersh	0	0.52024	0.352155	0.0509023	0.0160716	0.0740611	0.352155	0.0509023	0.0160716	0.0740611	Leadership	Leadership	Leadership	Leadership	Leadership->Leadership	1
LeadMot3	35	44	TransfLeadersh	MLQ_Item_No_36	LMX	If I do something for my manager, he or she will eventually repay me.	LMX ->TransfLeadersh	0	0.469351	0.358372	0.0335641	0.0670649	0.074502	0.358372	0.0335641	0.0670649	0.074502	Leadership	Leadership	Leadership	Leadership	Leadership->Leadership	1
LeadMot3	20	41	TransfLeadersh	MLQ_Item_No_9	LMX	I have a balance of inputs and outputs with my manager	LMX ->TransfLeadersh	0	0.431276	0.36553	-0.0478402	-0.119054	0.0746073	0.36553	-0.0478402	-0.119054	0.0746073	Leadership	Leadership	Leadership	Leadership	Leadership->Leadership	1
LeadMot3	31	38	TransfLeadersh	MLQ_Item_No_30	LMX	My manager and I have a two-way exchange reIationship	LMX ->TransfLeadersh	0	0.577914	0.325195	-0.0588742	-0.0404389	0.0758863	0.325195	-0.0588742	-0.0404389	0.0758863	Leadership	Leadership	Leadership	Leadership	Leadership->Leadership	1
LeadMot3	36	41	TransfLeadersh	MLQ_Item_No_32	LMX	I have a balance of inputs and outputs with my manager	LMX ->TransfLeadersh	0	0.466551	0.3491	-0.111792	-0.0397007	0.0761713	0.3491	-0.111792	-0.0397007	0.0761713	Leadership	Leadership	Leadership	Leadership	Leadership->Leadership	1
LeadMot3	20	39	TransfLeadersh	MLQ_Item_No_9	LMX	I do not have to specify the exact conditions to know my manager will return a favor	LMX ->TransfLeadersh	0	0.32589	0.347251	-0.105053	-0.142273	0.0764184	0.347251	-0.105053	-0.142273	0.0764184	Leadership	Leadership	Leadership	Leadership	Leadership->Leadership	1
LeadMot3	24	40	TransfLeadersh	MLQ_Item_No_14	LMX	If my manager does something for me, I will return the favor at some point	LMX ->TransfLeadersh	0	0.376277	0.3091	0.102265	0.0358865	0.0771115	0.3091	0.102265	0.0358865	0.0771115	Leadership	Leadership	Leadership	Leadership	Leadership->Leadership	1
LeadMot3	31	40	TransfLeadersh	MLQ_Item_No_30	LMX	If my manager does something for me, I will return the favor at some point	LMX ->TransfLeadersh	0	0.480469	0.319468	-0.107079	-0.133151	0.0777802	0.319468	-0.107079	-0.133151	0.0777802	Leadership	Leadership	Leadership	Leadership	Leadership->Leadership	1
LeadMot3	20	44	TransfLeadersh	MLQ_Item_No_9	LMX	If I do something for my manager, he or she will eventually repay me.	LMX ->TransfLeadersh	0	0.430567	0.315214	-0.00405416	-0.104522	0.0788474	0.315214	-0.00405416	-0.104522	0.0788474	Leadership	Leadership	Leadership	Leadership	Leadership->Leadership	1
LeadMot3	33	45	TransfLeadersh	MLQ_Item_No_25	LMX	Voluntary actions on my part will be returned in some way by my manager	LMX ->TransfLeadersh	0	0.404944	0.333102	-0.0227677	-0.00113683	0.0790661	0.333102	-0.0227677	-0.00113683	0.0790661	Leadership	Leadership	Leadership	Leadership	Leadership->Leadership	1
LeadMot3	36	43	TransfLeadersh	MLQ_Item_No_32	LMX	My relationship with my manager is composed of comparable exchanges of giving and taking	LMX ->TransfLeadersh	0	0.462372	0.372507	-0.0241738	0.0204726	0.0819663	0.372507	-0.0241738	0.0204726	0.0819663	Leadership	Leadership	Leadership	Leadership	Leadership->Leadership	1
LeadMot3	31	42	TransfLeadersh	MLQ_Item_No_30	LMX	My efforts are reciprocated by my manager	LMX ->TransfLeadersh	0	0.504422	0.296937	-0.0508186	-0.0798051	0.0825026	0.296937	-0.0508186	-0.0798051	0.0825026	Leadership	Leadership	Leadership	Leadership	Leadership->Leadership	1
LeadMot3	26	42	TransfLeadersh	Seeks differing perspectives when solving problems	LMX	My efforts are reciprocated by my manager	LMX ->TransfLeadersh	0	0.501998	0.422562	-0.0125756	-0.0107043	0.0854529	0.422562	-0.0125756	-0.0107043	0.0854529	Leadership	Leadership	Leadership	Leadership	Leadership->Leadership	1
LeadMot3	26	45	TransfLeadersh	Seeks differing perspectives when solving problems	LMX	Voluntary actions on my part will be returned in some way by my manager	LMX ->TransfLeadersh	0	0.45685	0.37106	0.0487477	-0.00184844	0.0856551	0.37106	0.0487477	-0.00184844	0.0856551	Leadership	Leadership	Leadership	Leadership	Leadership->Leadership	1
LeadMot3	32	39	TransfLeadersh	MLQ_Item_No_29	LMX	I do not have to specify the exact conditions to know my manager will return a favor	LMX ->TransfLeadersh	0	0.472793	0.351955	-0.0351439	0.0409062	0.087839	0.351955	-0.0351439	0.0409062	0.087839	Leadership	Leadership	Leadership	Leadership	Leadership->Leadership	1
LeadMot3	32	38	TransfLeadersh	MLQ_Item_No_29	LMX	My manager and I have a two-way exchange reIationship	LMX ->TransfLeadersh	0	0.648202	0.390634	-0.0225629	0.0196807	0.0898337	0.390634	-0.0225629	0.0196807	0.0898337	Leadership	Leadership	Leadership	Leadership	Leadership->Leadership	1
LeadMot3	34	45	TransfLeadersh	Emphasizes the importance of having a collective sense of mission	LMX	Voluntary actions on my part will be returned in some way by my manager	LMX ->TransfLeadersh	0	0.432592	0.31683	0.0684826	0.0238166	0.0900367	0.31683	0.0684826	0.0238166	0.0900367	Leadership	Leadership	Leadership	Leadership	Leadership->Leadership	1
LeadMot3	32	42	TransfLeadersh	MLQ_Item_No_29	LMX	My efforts are reciprocated by my manager	LMX ->TransfLeadersh	0	0.497026	0.364359	-0.014264	0.0689383	0.0907358	0.364359	-0.014264	0.0689383	0.0907358	Leadership	Leadership	Leadership	Leadership	Leadership->Leadership	1
LeadMot3	35	39	TransfLeadersh	MLQ_Item_No_36	LMX	I do not have to specify the exact conditions to know my manager will return a favor	LMX ->TransfLeadersh	0	0.347623	0.365055	0.0256452	0.0368699	0.0913278	0.365055	0.0256452	0.0368699	0.0913278	Leadership	Leadership	Leadership	Leadership	Leadership->Leadership	1
LeadMot3	34	39	TransfLeadersh	Emphasizes the importance of having a collective sense of mission	LMX	I do not have to specify the exact conditions to know my manager will return a favor	LMX ->TransfLeadersh	0	0.404481	0.320314	0.0497495	-0.0389303	0.0920808	0.320314	0.0497495	-0.0389303	0.0920808	Leadership	Leadership	Leadership	Leadership	Leadership->Leadership	1
LeadMot3	35	38	TransfLeadersh	MLQ_Item_No_36	LMX	My manager and I have a two-way exchange reIationship	LMX ->TransfLeadersh	0	0.506909	0.304954	-0.0160868	0.051055	0.0924916	0.304954	-0.0160868	0.051055	0.0924916	Leadership	Leadership	Leadership	Leadership	Leadership->Leadership	1
LeadMot3	26	39	TransfLeadersh	Seeks differing perspectives when solving problems	LMX	I do not have to specify the exact conditions to know my manager will return a favor	LMX ->TransfLeadersh	0	0.421136	0.360639	0.0276642	-0.0753297	0.0937424	0.360639	0.0276642	-0.0753297	0.0937424	Leadership	Leadership	Leadership	Leadership	Leadership->Leadership	1
LeadMot3	26	43	TransfLeadersh	Seeks differing perspectives when solving problems	LMX	My relationship with my manager is composed of comparable exchanges of giving and taking	LMX ->TransfLeadersh	0	0.501998	0.389906	-0.0333553	0.00102075	0.0971427	0.389906	-0.0333553	0.00102075	0.0971427	Leadership	Leadership	Leadership	Leadership	Leadership->Leadership	1
LeadMot3	32	45	TransfLeadersh	MLQ_Item_No_29	LMX	Voluntary actions on my part will be returned in some way by my manager	LMX ->TransfLeadersh	0	0.483851	0.390885	-0.064145	0.120174	0.0995653	0.390885	-0.064145	0.120174	0.0995653	Leadership	Leadership	Leadership	Leadership	Leadership->Leadership	1
LeadMot3	26	44	TransfLeadersh	Seeks differing perspectives when solving problems	LMX	If I do something for my manager, he or she will eventually repay me.	LMX ->TransfLeadersh	0	0.495547	0.336935	-0.0444692	-0.0590705	0.103141	0.336935	-0.0444692	-0.0590705	0.103141	Leadership	Leadership	Leadership	Leadership	Leadership->Leadership	1
LeadMot3	35	41	TransfLeadersh	MLQ_Item_No_36	LMX	I have a balance of inputs and outputs with my manager	LMX ->TransfLeadersh	0	0.501641	0.358205	-0.0384507	0.0116593	0.107537	0.358205	-0.0384507	0.0116593	0.107537	Leadership	Leadership	Leadership	Leadership	Leadership->Leadership	1
LeadMot3	30	39	TransfLeadersh	MLQ_Item_No_26	LMX	I do not have to specify the exact conditions to know my manager will return a favor	LMX ->TransfLeadersh	0	0.37853	0.291966	-0.0389896	-0.0325517	0.107544	0.291966	-0.0389896	-0.0325517	0.107544	Leadership	Leadership	Leadership	Leadership	Leadership->Leadership	1
LeadMot3	35	45	TransfLeadersh	MLQ_Item_No_36	LMX	Voluntary actions on my part will be returned in some way by my manager	LMX ->TransfLeadersh	0	0.412575	0.351877	0.0864073	0.0654318	0.109484	0.351877	0.0864073	0.0654318	0.109484	Leadership	Leadership	Leadership	Leadership	Leadership->Leadership	1
LeadMot3	32	44	TransfLeadersh	MLQ_Item_No_29	LMX	If I do something for my manager, he or she will eventually repay me.	LMX ->TransfLeadersh	0	0.511773	0.363177	-0.0766321	0.0605103	0.111422	0.363177	-0.0766321	0.0605103	0.111422	Leadership	Leadership	Leadership	Leadership	Leadership->Leadership	1
LeadMot3	20	38	TransfLeadersh	MLQ_Item_No_9	LMX	My manager and I have a two-way exchange reIationship	LMX ->TransfLeadersh	0	0.4542	0.309607	0.000917568	-0.106139	0.11227	0.309607	0.000917568	-0.106139	0.11227	Leadership	Leadership	Leadership	Leadership	Leadership->Leadership	1
LeadMot3	20	42	TransfLeadersh	MLQ_Item_No_9	LMX	My efforts are reciprocated by my manager	LMX ->TransfLeadersh	0	0.403547	0.302849	-0.0262354	-0.142828	0.112576	0.302849	-0.0262354	-0.142828	0.112576	Leadership	Leadership	Leadership	Leadership	Leadership->Leadership	1
LeadMot3	18	41	TransfLeadersh	MLQ_Item_No_10	LMX	I have a balance of inputs and outputs with my manager	LMX ->TransfLeadersh	0	0.470796	0.409023	-0.00883108	-0.0733054	0.115391	0.409023	-0.00883108	-0.0733054	0.115391	Leadership	Leadership	Leadership	Leadership	Leadership->Leadership	1
LeadMot3	19	41	TransfLeadersh	MLQ_Item_No_6	LMX	I have a balance of inputs and outputs with my manager	LMX ->TransfLeadersh	0	0.491288	0.338922	-0.0502633	-0.101791	0.118418	0.338922	-0.0502633	-0.101791	0.118418	Leadership	Leadership	Leadership	Leadership	Leadership->Leadership	1
LeadMot3	25	40	TransfLeadersh	MLQ_Item_No_13	LMX	If my manager does something for me, I will return the favor at some point	LMX ->TransfLeadersh	0	0.352628	0.298992	-0.0573578	-0.150923	0.123013	0.298992	-0.0573578	-0.150923	0.123013	Leadership	Leadership	Leadership	Leadership	Leadership->Leadership	1
LeadMot3	31	39	TransfLeadersh	MLQ_Item_No_30	LMX	I do not have to specify the exact conditions to know my manager will return a favor	LMX ->TransfLeadersh	0	0.430758	0.340239	-0.0762178	-0.140453	0.124902	0.340239	-0.0762178	-0.140453	0.124902	Leadership	Leadership	Leadership	Leadership	Leadership->Leadership	1
LeadMot3	18	39	TransfLeadersh	MLQ_Item_No_10	LMX	I do not have to specify the exact conditions to know my manager will return a favor	LMX ->TransfLeadersh	0	0.365987	0.316959	0.00590615	-0.118918	0.130685	0.316959	0.00590615	-0.118918	0.130685	Leadership	Leadership	Leadership	Leadership	Leadership->Leadership	1
LeadMot3	32	43	TransfLeadersh	MLQ_Item_No_29	LMX	My relationship with my manager is composed of comparable exchanges of giving and taking	LMX ->TransfLeadersh	0	0.497026	0.384952	-0.0458457	0.0910232	0.132242	0.384952	-0.0458457	0.0910232	0.132242	Leadership	Leadership	Leadership	Leadership	Leadership->Leadership	1
LeadMot3	28	45	TransfLeadersh	MLQ_Item_No_21	LMX	Voluntary actions on my part will be returned in some way by my manager	LMX ->TransfLeadersh	0	0.487663	0.333775	0.0240894	0.0263329	0.135994	0.333775	0.0240894	0.0263329	0.135994	Leadership	Leadership	Leadership	Leadership	Leadership->Leadership	1
LeadMot3	25	41	TransfLeadersh	MLQ_Item_No_13	LMX	I have a balance of inputs and outputs with my manager	LMX ->TransfLeadersh	0	0.456183	0.372125	-0.116886	-0.141171	0.138646	0.372125	-0.116886	-0.141171	0.138646	Leadership	Leadership	Leadership	Leadership	Leadership->Leadership	1
LeadMot3	36	39	TransfLeadersh	MLQ_Item_No_32	LMX	I do not have to specify the exact conditions to know my manager will return a favor	LMX ->TransfLeadersh	0	0.396178	0.354942	-0.0982625	-0.058977	0.138794	0.354942	-0.0982625	-0.058977	0.138794	Leadership	Leadership	Leadership	Leadership	Leadership->Leadership	1
LeadMot3	35	42	TransfLeadersh	MLQ_Item_No_36	LMX	My efforts are reciprocated by my manager	LMX ->TransfLeadersh	0	0.448682	0.347127	0.0156047	0.101051	0.142632	0.347127	0.0156047	0.101051	0.142632	Leadership	Leadership	Leadership	Leadership	Leadership->Leadership	1
LeadMot3	36	38	TransfLeadersh	MLQ_Item_No_32	LMX	My manager and I have a two-way exchange reIationship	LMX ->TransfLeadersh	0	0.482324	0.308784	-0.0591874	0.00356617	0.144346	0.308784	-0.0591874	0.00356617	0.144346	Leadership	Leadership	Leadership	Leadership	Leadership->Leadership	1
LeadMot3	20	43	TransfLeadersh	MLQ_Item_No_9	LMX	My relationship with my manager is composed of comparable exchanges of giving and taking	LMX ->TransfLeadersh	0	0.403547	0.351896	-0.0115626	-0.0704548	0.144986	0.351896	-0.0115626	-0.0704548	0.144986	Leadership	Leadership	Leadership	Leadership	Leadership->Leadership	1
LeadMot3	35	40	TransfLeadersh	MLQ_Item_No_36	LMX	If my manager does something for me, I will return the favor at some point	LMX ->TransfLeadersh	0	0.369187	0.335771	0.0263304	0.0197606	0.145013	0.335771	0.0263304	0.0197606	0.145013	Leadership	Leadership	Leadership	Leadership	Leadership->Leadership	1
LeadMot3	28	43	TransfLeadersh	MLQ_Item_No_21	LMX	My relationship with my manager is composed of comparable exchanges of giving and taking	LMX ->TransfLeadersh	0	0.543522	0.324689	0.0297859	0.000503834	0.147047	0.324689	0.0297859	0.000503834	0.147047	Leadership	Leadership	Leadership	Leadership	Leadership->Leadership	1
LeadMot3	31	43	TransfLeadersh	MLQ_Item_No_30	LMX	My relationship with my manager is composed of comparable exchanges of giving and taking	LMX ->TransfLeadersh	0	0.504422	0.328742	-0.0644167	-0.038087	0.151115	0.328742	-0.0644167	-0.038087	0.151115	Leadership	Leadership	Leadership	Leadership	Leadership->Leadership	1
LeadMot3	31	44	TransfLeadersh	MLQ_Item_No_30	LMX	If I do something for my manager, he or she will eventually repay me.	LMX ->TransfLeadersh	0	0.548888	0.32572	-0.127694	-0.0824192	0.156485	0.32572	-0.127694	-0.0824192	0.156485	Leadership	Leadership	Leadership	Leadership	Leadership->Leadership	1
LeadMot3	18	45	TransfLeadersh	MLQ_Item_No_10	LMX	Voluntary actions on my part will be returned in some way by my manager	LMX ->TransfLeadersh	0	0.516173	0.355304	0.0310648	-0.108984	0.1569	0.355304	0.0310648	-0.108984	0.1569	Leadership	Leadership	Leadership	Leadership	Leadership->Leadership	1
LeadMot3	25	45	TransfLeadersh	MLQ_Item_No_13	LMX	Voluntary actions on my part will be returned in some way by my manager	LMX ->TransfLeadersh	0	0.437412	0.326313	-0.111785	-0.159819	0.157642	0.326313	-0.111785	-0.159819	0.157642	Leadership	Leadership	Leadership	Leadership	Leadership->Leadership	1
LeadMot3	18	40	TransfLeadersh	MLQ_Item_No_10	LMX	If my manager does something for me, I will return the favor at some point	LMX ->TransfLeadersh	0	0.416031	0.300224	0.00392106	-0.110676	0.165646	0.300224	0.00392106	-0.110676	0.165646	Leadership	Leadership	Leadership	Leadership	Leadership->Leadership	1
LeadMot3	33	41	TransfLeadersh	MLQ_Item_No_25	LMX	I have a balance of inputs and outputs with my manager	LMX ->TransfLeadersh	0	0.465349	0.363458	0.0363355	0.0549394	0.16942	0.363458	0.0363355	0.0549394	0.16942	Leadership	Leadership	Leadership	Leadership	Leadership->Leadership	1
LeadMot3	18	38	TransfLeadersh	MLQ_Item_No_10	LMX	My manager and I have a two-way exchange reIationship	LMX ->TransfLeadersh	0	0.438249	0.338691	-0.0112057	-0.0825723	0.173303	0.338691	-0.0112057	-0.0825723	0.173303	Leadership	Leadership	Leadership	Leadership	Leadership->Leadership	1
LeadMot3	28	38	TransfLeadersh	MLQ_Item_No_21	LMX	My manager and I have a two-way exchange reIationship	LMX ->TransfLeadersh	0	0.687772	0.31142	0.0293439	-0.0439316	0.17555	0.31142	0.0293439	-0.0439316	0.17555	Leadership	Leadership	Leadership	Leadership	Leadership->Leadership	1
LeadMot3	19	39	TransfLeadersh	MLQ_Item_No_6	LMX	I do not have to specify the exact conditions to know my manager will return a favor	LMX ->TransfLeadersh	0	0.36419	0.377792	-0.0974963	-0.172677	0.178922	0.377792	-0.0974963	-0.172677	0.178922	Leadership	Leadership	Leadership	Leadership	Leadership->Leadership	1
LeadMot3	24	39	TransfLeadersh	MLQ_Item_No_14	LMX	I do not have to specify the exact conditions to know my manager will return a favor	LMX ->TransfLeadersh	0	0.352218	0.456849	0.107569	0.050095	0.184125	0.456849	0.107569	0.050095	0.184125	Leadership	Leadership	Leadership	Leadership	Leadership->Leadership	1
LeadMot3	18	42	TransfLeadersh	MLQ_Item_No_10	LMX	My efforts are reciprocated by my manager	LMX ->TransfLeadersh	0	0.450733	0.348093	0.0493935	-0.0861314	0.18551	0.348093	0.0493935	-0.0861314	0.18551	Leadership	Leadership	Leadership	Leadership	Leadership->Leadership	1
LeadMot3	25	38	TransfLeadersh	MLQ_Item_No_13	LMX	My manager and I have a two-way exchange reIationship	LMX ->TransfLeadersh	0	0.501287	0.30962	-0.051334	-0.114857	0.190913	0.30962	-0.051334	-0.114857	0.190913	Leadership	Leadership	Leadership	Leadership	Leadership->Leadership	1
LeadMot3	25	39	TransfLeadersh	MLQ_Item_No_13	LMX	I do not have to specify the exact conditions to know my manager will return a favor	LMX ->TransfLeadersh	0	0.349322	0.318421	-0.0774759	-0.20092	0.196774	0.318421	-0.0774759	-0.20092	0.196774	Leadership	Leadership	Leadership	Leadership	Leadership->Leadership	1
LeadMot3	25	43	TransfLeadersh	MLQ_Item_No_13	LMX	My relationship with my manager is composed of comparable exchanges of giving and taking	LMX ->TransfLeadersh	0	0.424194	0.343294	-0.0364271	-0.106302	0.19806	0.343294	-0.0364271	-0.106302	0.19806	Leadership	Leadership	Leadership	Leadership	Leadership->Leadership	1
LeadMot3	18	43	TransfLeadersh	MLQ_Item_No_10	LMX	My relationship with my manager is composed of comparable exchanges of giving and taking	LMX ->TransfLeadersh	0	0.450733	0.373059	0.0579609	0.00780458	0.20575	0.373059	0.0579609	0.00780458	0.20575	Leadership	Leadership	Leadership	Leadership	Leadership->Leadership	1
LeadMot3	19	45	TransfLeadersh	MLQ_Item_No_6	LMX	Voluntary actions on my part will be returned in some way by my manager	LMX ->TransfLeadersh	0	0.432492	0.35192	-0.0667572	-0.133939	0.209952	0.35192	-0.0667572	-0.133939	0.209952	Leadership	Leadership	Leadership	Leadership	Leadership->Leadership	1
LeadMot3	25	42	TransfLeadersh	MLQ_Item_No_13	LMX	My efforts are reciprocated by my manager	LMX ->TransfLeadersh	0	0.424194	0.303728	-0.113543	-0.13763	0.214656	0.303728	-0.113543	-0.13763	0.214656	Leadership	Leadership	Leadership	Leadership	Leadership->Leadership	1
LeadMot3	19	38	TransfLeadersh	MLQ_Item_No_6	LMX	My manager and I have a two-way exchange reIationship	LMX ->TransfLeadersh	0	0.498531	0.290273	-0.0406068	-0.126318	0.215683	0.290273	-0.0406068	-0.126318	0.215683	Leadership	Leadership	Leadership	Leadership	Leadership->Leadership	1
LeadMot3	36	45	TransfLeadersh	MLQ_Item_No_32	LMX	Voluntary actions on my part will be returned in some way by my manager	LMX ->TransfLeadersh	0	0.440391	0.366264	-0.0279245	0.0380142	0.217491	0.366264	-0.0279245	0.0380142	0.217491	Leadership	Leadership	Leadership	Leadership	Leadership->Leadership	1
LeadMot3	25	44	TransfLeadersh	MLQ_Item_No_13	LMX	If I do something for my manager, he or she will eventually repay me.	LMX ->TransfLeadersh	0	0.47197	0.299083	0.0233685	-0.122152	0.217586	0.299083	0.0233685	-0.122152	0.217586	Leadership	Leadership	Leadership	Leadership	Leadership->Leadership	1
LeadMot3	19	40	TransfLeadersh	MLQ_Item_No_6	LMX	If my manager does something for me, I will return the favor at some point	LMX ->TransfLeadersh	0	0.403323	0.340202	-0.0461327	-0.140045	0.238749	0.340202	-0.0461327	-0.140045	0.238749	Leadership	Leadership	Leadership	Leadership	Leadership->Leadership	1
LeadMot3	19	43	TransfLeadersh	MLQ_Item_No_6	LMX	My relationship with my manager is composed of comparable exchanges of giving and taking	LMX ->TransfLeadersh	0	0.416526	0.356245	0.00171443	-0.0558045	0.259016	0.356245	0.00171443	-0.0558045	0.259016	Leadership	Leadership	Leadership	Leadership	Leadership->Leadership	1
LeadMot3	19	42	TransfLeadersh	MLQ_Item_No_6	LMX	My efforts are reciprocated by my manager	LMX ->TransfLeadersh	0	0.416526	0.349409	0.0195385	-0.112505	0.286822	0.349409	0.0195385	-0.112505	0.286822	Leadership	Leadership	Leadership	Leadership	Leadership->Leadership	1
LeadMot3	18	44	TransfLeadersh	MLQ_Item_No_10	LMX	If I do something for my manager, he or she will eventually repay me.	LMX ->TransfLeadersh	0	0.499566	0.302187	0.235276	0.131615	0.391484	0.302187	0.235276	0.131615	0.391484	Leadership	Leadership	Leadership	Leadership	Leadership->Leadership	1
LeadMot3	19	44	TransfLeadersh	MLQ_Item_No_6	LMX	If I do something for my manager, he or she will eventually repay me.	LMX ->TransfLeadersh	0	0.455798	0.345971	0.114552	0.058788	0.613208	0.345971	0.114552	0.058788	0.613208	Leadership	Leadership	Leadership	Leadership	Leadership->Leadership	1
MLQ	1	15	CR	MLQ_Item_No_45	IC	MLQ_Item_No_15	CR ->IC	0	0.484	0.519417	0.0160939	0.14508	-0.0913935	0.519417	0.0160939	0.14508	-0.0913935			Leadership	Leadership	Leadership->Leadership	1
MLQ	16	31	CR	MLQ_Item_No_16	IC	MLQ_Item_No_31	CR ->IC	0	0.505	0.419606	0.408275	0.18009	0.559746	0.419606	0.408275	0.18009	0.559746			Leadership	Leadership	Leadership->Leadership	1
MLQ	1	19	CR	MLQ_Item_No_45	IC	MLQ_Item_No_19	CR ->IC	0	0.491	0.40723	0.0413451	0.0444865	0.0139393	0.40723	0.0413451	0.0444865	0.0139393			Leadership	Leadership	Leadership->Leadership	1
MLQ	1	31	CR	MLQ_Item_No_45	IC	MLQ_Item_No_31	CR ->IC	0	0.601	0.544103	0.158234	0.115855	0.134083	0.544103	0.158234	0.115855	0.134083			Leadership	Leadership	Leadership->Leadership	1
MLQ	11	29	CR	MLQ_Item_No_11	IC	MLQ_Item_No_29	CR ->IC	0	0.389	0.409821	0.436059	0.287394	0.470287	0.409821	0.436059	0.287394	0.470287			Leadership	Leadership	Leadership->Leadership	1
MLQ	11	15	CR	MLQ_Item_No_11	IC	MLQ_Item_No_15	CR ->IC	0	0.402	0.385852	0.277372	0.0783707	0.211583	0.385852	0.277372	0.0783707	0.211583			Leadership	Leadership	Leadership->Leadership	1
MLQ	16	19	CR	MLQ_Item_No_16	IC	MLQ_Item_No_19	CR ->IC	0	0.335	0.439119	0.389345	0.116941	0.315369	0.439119	0.389345	0.116941	0.315369			Leadership	Leadership	Leadership->Leadership	1
MLQ	1	29	CR	MLQ_Item_No_45	IC	MLQ_Item_No_29	CR ->IC	0	0.531	0.385733	0.113749	0.0820264	0.0509791	0.385733	0.113749	0.0820264	0.0509791			Leadership	Leadership	Leadership->Leadership	1
MLQ	16	29	CR	MLQ_Item_No_16	IC	MLQ_Item_No_29	CR ->IC	0	0.379	0.43738	0.467022	0.304922	0.472426	0.43738	0.467022	0.304922	0.472426			Leadership	Leadership	Leadership->Leadership	1
MLQ	11	31	CR	MLQ_Item_No_11	IC	MLQ_Item_No_31	CR ->IC	0	0.473	0.430094	0.36317	0.14577	0.513089	0.430094	0.36317	0.14577	0.513089			Leadership	Leadership	Leadership->Leadership	1
MLQ	11	19	CR	MLQ_Item_No_11	IC	MLQ_Item_No_19	CR ->IC	0	0.393	0.439324	0.345879	0.156235	0.315524	0.439324	0.345879	0.156235	0.315524			Leadership	Leadership	Leadership->Leadership	1
MLQ	11	21	CR	MLQ_Item_No_11	IIA	MLQ_Item_No_21	CR ->IIA	0	0.444	0.417722	0.372435	0.143588	0.408721	0.417722	0.372435	0.143588	0.408721			Leadership	Leadership	Leadership->Leadership	1
MLQ	11	25	CR	MLQ_Item_No_11	IIA	MLQ_Item_No_25	CR ->IIA	0	0.445	0.396741	0.282293	0.140592	0.326665	0.396741	0.282293	0.140592	0.326665			Leadership	Leadership	Leadership->Leadership	1
MLQ	1	25	CR	MLQ_Item_No_45	IIA	MLQ_Item_No_25	CR ->IIA	0	0.393	0.337319	0.0570995	0.00780136	-0.0577623	0.337319	0.0570995	0.00780136	-0.0577623			Leadership	Leadership	Leadership->Leadership	1
MLQ	16	18	CR	MLQ_Item_No_16	IIA	MLQ_Item_No_18	CR ->IIA	0	0.415	0.436755	0.327818	0.144679	0.319168	0.436755	0.327818	0.144679	0.319168			Leadership	Leadership	Leadership->Leadership	1
MLQ	16	25	CR	MLQ_Item_No_16	IIA	MLQ_Item_No_25	CR ->IIA	0	0.348	0.413796	0.30678	0.182686	0.362938	0.413796	0.30678	0.182686	0.362938			Leadership	Leadership	Leadership->Leadership	1
MLQ	1	10	CR	MLQ_Item_No_45	IIA	MLQ_Item_No_10	CR ->IIA	0	0.499	0.391645	0.0619198	0.017169	0.0721045	0.391645	0.0619198	0.017169	0.0721045			Leadership	Leadership	Leadership->Leadership	1
MLQ	1	21	CR	MLQ_Item_No_45	IIA	MLQ_Item_No_21	CR ->IIA	0	0.474	0.397738	0.0742845	-0.000619206	0.0679978	0.397738	0.0742845	-0.000619206	0.0679978			Leadership	Leadership	Leadership->Leadership	1
MLQ	11	18	CR	MLQ_Item_No_11	IIA	MLQ_Item_No_18	CR ->IIA	0	0.336	0.410359	0.317276	0.173114	0.27244	0.410359	0.317276	0.173114	0.27244			Leadership	Leadership	Leadership->Leadership	1
MLQ	16	21	CR	MLQ_Item_No_16	IIA	MLQ_Item_No_21	CR ->IIA	0	0.394	0.409556	0.432876	0.149161	0.466063	0.409556	0.432876	0.149161	0.466063			Leadership	Leadership	Leadership->Leadership	1
MLQ	1	18	CR	MLQ_Item_No_45	IIA	MLQ_Item_No_18	CR ->IIA	0	0.478	0.346829	0.033722	0.0340361	0.0384605	0.346829	0.033722	0.0340361	0.0384605			Leadership	Leadership	Leadership->Leadership	1
MLQ	11	23	CR	MLQ_Item_No_11	IIB	MLQ_Item_No_23	CR ->IIB	0	0.436	0.38789	0.387351	0.152416	0.469879	0.38789	0.387351	0.152416	0.469879			Leadership	Leadership	Leadership->Leadership	1
MLQ	1	14	CR	MLQ_Item_No_45	IIB	MLQ_Item_No_14	CR ->IIB	0	0.513	0.34739	0.0344078	0.0504994	-0.0474136	0.34739	0.0344078	0.0504994	-0.0474136			Leadership	Leadership	Leadership->Leadership	1
MLQ	1	6	CR	MLQ_Item_No_45	IIB	MLQ_Item_No_6	CR ->IIB	0	0.515	0.37632	0.0286485	0.022384	-0.0588412	0.37632	0.0286485	0.022384	-0.0588412			Leadership	Leadership	Leadership->Leadership	1
MLQ	16	34	CR	MLQ_Item_No_16	IIB	MLQ_Item_No_34	CR ->IIB	0	0.495	0.360486	0.449604	0.184059	0.441294	0.360486	0.449604	0.184059	0.441294			Leadership	Leadership	Leadership->Leadership	1
MLQ	11	34	CR	MLQ_Item_No_11	IIB	MLQ_Item_No_34	CR ->IIB	0	0.514	0.396953	0.422504	0.169105	0.472677	0.396953	0.422504	0.169105	0.472677			Leadership	Leadership	Leadership->Leadership	1
MLQ	16	23	CR	MLQ_Item_No_16	IIB	MLQ_Item_No_23	CR ->IIB	0	0.389	0.419076	0.401988	0.179698	0.49935	0.419076	0.401988	0.179698	0.49935			Leadership	Leadership	Leadership->Leadership	1
MLQ	1	23	CR	MLQ_Item_No_45	IIB	MLQ_Item_No_23	CR ->IIB	0	0.447	0.438122	-0.0176909	-0.0495897	-0.0573398	0.438122	-0.0176909	-0.0495897	-0.0573398			Leadership	Leadership	Leadership->Leadership	1
MLQ	11	14	CR	MLQ_Item_No_11	IIB	I specify the importance of having a strong sense of purpose	CR ->IIB	0	0.573	0.387565	0.463609	0.323936	0.504122	0.387565	0.463609	0.323936	0.504122			Leadership	Leadership	Leadership->Leadership	1
MLQ	1	34	CR	MLQ_Item_No_45	IIB	MLQ_Item_No_34	CR ->IIB	0	0.53	0.315789	0.063685	0.0333861	-0.0169678	0.315789	0.063685	0.0333861	-0.0169678			Leadership	Leadership	Leadership->Leadership	1
MLQ	16	36	CR	MLQ_Item_No_16	IM	MLQ_Item_No_36	CR ->IM	0	0.474	0.553172	0.386063	0.474691	0.620877	0.553172	0.386063	0.474691	0.620877			Leadership	Leadership	Leadership->Leadership	1
MLQ	1	9	CR	MLQ_Item_No_45	IM	MLQ_Item_No_9	CR ->IM	0	0.492	0.343388	-0.047294	0.0121951	-0.0283994	0.343388	-0.047294	0.0121951	-0.0283994			Leadership	Leadership	Leadership->Leadership	1
MLQ	35	36	CR	MLQ_Item_No_35	IM	MLQ_Item_No_36	CR ->IM	0	0.609	0.495921	0.898544	0.724561	0.72288	0.495921	0.898544	0.724561	0.72288			Leadership	Leadership	Leadership->Leadership	1
MLQ	11	26	CR	MLQ_Item_No_11	IM	MLQ_Item_No_26	CR ->IM	0	0.499	0.390513	0.421125	0.261694	0.441718	0.390513	0.421125	0.261694	0.441718			Leadership	Leadership	Leadership->Leadership	1
MLQ	1	26	CR	MLQ_Item_No_45	IM	MLQ_Item_No_26	CR ->IM	0	0.504	0.446761	-0.0242247	-0.0584188	-0.0555268	0.446761	-0.0242247	-0.0584188	-0.0555268			Leadership	Leadership	Leadership->Leadership	1
MLQ	11	36	CR	MLQ_Item_No_11	IM	MLQ_Item_No_36	CR ->IM	0	0.495	0.490352	0.366283	0.373832	0.535408	0.490352	0.366283	0.373832	0.535408			Leadership	Leadership	Leadership->Leadership	1
MLQ	1	13	CR	MLQ_Item_No_45	IM	MLQ_Item_No_13	CR ->IM	0	0.511	0.325113	-0.00754716	0.0852492	-0.0110882	0.325113	-0.00754716	0.0852492	-0.0110882			Leadership	Leadership	Leadership->Leadership	1
MLQ	16	26	CR	MLQ_Item_No_16	IM	MLQ_Item_No_26	CR ->IM	0	0.491	0.371863	0.43981	0.243551	0.559925	0.371863	0.43981	0.243551	0.559925			Leadership	Leadership	Leadership->Leadership	1
MLQ	1	36	CR	MLQ_Item_No_45	IM	MLQ_Item_No_36	CR ->IM	0	0.536	0.368005	-0.00381401	0.0411073	-0.10083	0.368005	-0.00381401	0.0411073	-0.10083			Leadership	Leadership	Leadership->Leadership	1
MLQ	11	13	CR	MLQ_Item_No_11	IM	MLQ_Item_No_13	CR ->IM	0	0.49	0.406971	0.461906	0.350015	0.512055	0.406971	0.461906	0.350015	0.512055			Leadership	Leadership	Leadership->Leadership	1
MLQ	11	30	CR	MLQ_Item_No_11	IS	MLQ_Item_No_30	CR ->IS	0	0.408	0.403702	0.34695	0.179675	0.435503	0.403702	0.34695	0.179675	0.435503			Leadership	Leadership	Leadership->Leadership	1
MLQ	1	2	CR	MLQ_Item_No_45	IS	MLQ_Item_No_2	CR ->IS	0	0.491	0.366025	0.0502297	-0.0201225	0.0777	0.366025	0.0502297	-0.0201225	0.0777			Leadership	Leadership	Leadership->Leadership	1
MLQ	1	30	CR	MLQ_Item_No_45	IS	MLQ_Item_No_30	CR ->IS	0	0.454	0.400442	0.0568818	-0.00674243	0.0568754	0.400442	0.0568818	-0.00674243	0.0568754			Leadership	Leadership	Leadership->Leadership	1
MLQ	16	32	CR	MLQ_Item_No_16	IS	MLQ_Item_No_32	CR ->IS	0	0.432	0.361523	0.407228	0.258678	0.542003	0.361523	0.407228	0.258678	0.542003			Leadership	Leadership	Leadership->Leadership	1
MLQ	1	8	CR	MLQ_Item_No_45	IS	MLQ_Item_No_8	CR ->IS	0	0.472	0.440152	0.05197	0.0231239	0.0137451	0.440152	0.05197	0.0231239	0.0137451			Leadership	Leadership	Leadership->Leadership	1
MLQ	11	32	CR	MLQ_Item_No_11	IS	MLQ_Item_No_32	CR ->IS	0	0.453	0.365748	0.296457	0.187719	0.445752	0.365748	0.296457	0.187719	0.445752			Leadership	Leadership	Leadership->Leadership	1
MLQ	16	30	CR	MLQ_Item_No_16	IS	MLQ_Item_No_30	CR ->IS	0	0.393	0.450032	0.419377	0.222965	0.571101	0.450032	0.419377	0.222965	0.571101			Leadership	Leadership	Leadership->Leadership	1
MLQ	1	32	CR	MLQ_Item_No_45	IS	MLQ_Item_No_32	CR ->IS	0	0.51	0.458618	0.0630447	0.0229182	-0.0290139	0.458618	0.0630447	0.0229182	-0.0290139			Leadership	Leadership	Leadership->Leadership	1
MLQandMo	59	60	IC	My manager MLQ_Item_No_15	CR	MLQ_Item_No_16	CR ->IC	#NULL!	0.499821	0.421331	0.191049	0.235315	0.152088	0.421331	0.191049	0.235315	0.152088	TF	TA	Leadership	Leadership	Leadership->Leadership	1
MLQandMo	45	59	CR	MLQ_Item_No_45	IC	My manager MLQ_Item_No_15	CR ->IC	#NULL!	0.5041	0.516599	0.41375	0.46794	0.200928	0.516599	0.41375	0.46794	0.200928	TA	TF	Leadership	Leadership	Leadership->Leadership	1
MLQandMo	45	63	CR	MLQ_Item_No_45	IC	My manager MLQ_Item_No_19	CR ->IC	#NULL!	0.446608	0.463394	0.439568	0.39112	0.243355	0.463394	0.439568	0.39112	0.243355	TA	TF	Leadership	Leadership	Leadership->Leadership	1
MLQandMo	45	73	CR	MLQ_Item_No_45	IC	My manager considers an individual as having different needs, abilities, and aspirations	CR ->IC	#NULL!	0.543964	0.398704	0.62107	0.582546	0.457859	0.398704	0.62107	0.582546	0.457859	TA	TF	Leadership	Leadership	Leadership->Leadership	1
MLQandMo	45	75	CR	MLQ_Item_No_45	IC	MLQ_Item_No_31	CR ->IC	#NULL!	0.665511	0.580178	0.610725	0.554267	0.611176	0.580178	0.610725	0.554267	0.611176	TA	TF	Leadership	Leadership	Leadership->Leadership	1
MLQandMo	55	59	CR	MLQ_Item_No_11	IC	My manager MLQ_Item_No_15	CR ->IC	#NULL!	0.420121	0.41113	0.227056	0.243043	0.0840101	0.41113	0.227056	0.243043	0.0840101	TA	TF	Leadership	Leadership	Leadership->Leadership	1
MLQandMo	55	63	CR	MLQ_Item_No_11	IC	My manager MLQ_Item_No_19	CR ->IC	#NULL!	0.305217	0.42791	0.293143	0.286272	0.183859	0.42791	0.293143	0.286272	0.183859	TA	TF	Leadership	Leadership	Leadership->Leadership	1
MLQandMo	55	73	CR	MLQ_Item_No_11	IC	My manager considers an individual as having different needs, abilities, and aspirations	CR ->IC	#NULL!	0.342899	0.359324	0.380732	0.455521	0.343436	0.359324	0.380732	0.455521	0.343436	TA	TF	Leadership	Leadership	Leadership->Leadership	1
MLQandMo	55	75	CR	MLQ_Item_No_11	IC	MLQ_Item_No_31	CR ->IC	#NULL!	0.464814	0.416776	0.292666	0.336228	0.377628	0.416776	0.292666	0.336228	0.377628	TA	TF	Leadership	Leadership	Leadership->Leadership	1
MLQandMo	59	79	IC	My manager MLQ_Item_No_15	CR	MLQ_Item_No_35	CR ->IC	#NULL!	0.368202	0.376452	0.340783	0.345203	0.188422	0.376452	0.340783	0.345203	0.188422	TF	TA	Leadership	Leadership	Leadership->Leadership	1
MLQandMo	60	63	CR	MLQ_Item_No_16	IC	My manager MLQ_Item_No_19	CR ->IC	#NULL!	0.16146	0.423445	0.325474	0.270739	0.165656	0.423445	0.325474	0.270739	0.165656	TA	TF	Leadership	Leadership	Leadership->Leadership	1
MLQandMo	60	73	CR	MLQ_Item_No_16	IC	My manager considers an individual as having different needs, abilities, and aspirations	CR ->IC	#NULL!	0.284428	0.404038	0.393987	0.497189	0.324604	0.404038	0.393987	0.497189	0.324604	TA	TF	Leadership	Leadership	Leadership->Leadership	1
MLQandMo	60	75	CR	MLQ_Item_No_16	IC	MLQ_Item_No_31	CR ->IC	#NULL!	0.45872	0.433554	0.321349	0.389835	0.413242	0.433554	0.321349	0.389835	0.413242	TA	TF	Leadership	Leadership	Leadership->Leadership	1
MLQandMo	63	79	IC	My manager MLQ_Item_No_19	CR	MLQ_Item_No_35	CR ->IC	#NULL!	0.389566	0.475015	0.291664	0.311601	0.15269	0.475015	0.291664	0.311601	0.15269	TF	TA	Leadership	Leadership	Leadership->Leadership	1
MLQandMo	73	79	IC	My manager considers an individual as having different needs	CR	MLQ_Item_No_35	CR ->IC	#NULL!	0.501648	0.392876	0.333052	0.51512	0.272252	0.392876	0.333052	0.51512	0.272252	TF	TA	Leadership	Leadership	Leadership->Leadership	1
MLQandMo	75	79	IC	MLQ_Item_No_31	CR	MLQ_Item_No_35	CR ->IC	#NULL!	0.517814	0.443801	0.311029	0.393295	0.332032	0.443801	0.311029	0.393295	0.332032	TF	TA	Leadership	Leadership	Leadership->Leadership	1
MLQandMo	45	54	CR	MLQ_Item_No_45	IIA	My manager MLQ_Item_No_10	CR ->IIA	#NULL!	0.485754	0.446107	0.448456	0.318307	0.361641	0.446107	0.448456	0.318307	0.361641	TA	TF	Leadership	Leadership	Leadership->Leadership	1
MLQandMo	45	62	CR	MLQ_Item_No_45	IIA	MLQ_Item_No_18	CR ->IIA	#NULL!	0.585611	0.377248	0.478886	0.473465	0.284487	0.377248	0.478886	0.473465	0.284487	TA	TF	Leadership	Leadership	Leadership->Leadership	1
MLQandMo	45	65	CR	MLQ_Item_No_45	IIA	My manager MLQ_Item_No_21	CR ->IIA	#NULL!	0.594653	0.412921	0.562921	0.431569	0.483088	0.412921	0.562921	0.431569	0.483088	TA	TF	Leadership	Leadership	Leadership->Leadership	1
MLQandMo	45	69	CR	MLQ_Item_No_45	IIA	My manager MLQ_Item_No_25	CR ->IIA	#NULL!	0.437672	0.392353	0.424173	0.408591	0.261443	0.392353	0.424173	0.408591	0.261443	TA	TF	Leadership	Leadership	Leadership->Leadership	1
MLQandMo	54	55	IIA	My manager MLQ_Item_No_10	CR	MLQ_Item_No_11	CR ->IIA	#NULL!	0.307476	0.413401	0.239948	0.227238	0.260028	0.413401	0.239948	0.227238	0.260028	TF	TA	Leadership	Leadership	Leadership->Leadership	1
MLQandMo	54	60	IIA	My manager MLQ_Item_No_10	CR	MLQ_Item_No_16	CR ->IIA	#NULL!	0.42246	0.42457	0.269204	0.271237	0.252066	0.42457	0.269204	0.271237	0.252066	TF	TA	Leadership	Leadership	Leadership->Leadership	1
MLQandMo	54	79	IIA	My manager MLQ_Item_No_10	CR	MLQ_Item_No_35	CR ->IIA	#NULL!	0.436104	0.499191	0.28283	0.332709	0.229389	0.499191	0.28283	0.332709	0.229389	TF	TA	Leadership	Leadership	Leadership->Leadership	1
MLQandMo	55	62	CR	MLQ_Item_No_11	IIA	MLQ_Item_No_18	CR ->IIA	#NULL!	0.465484	0.351653	0.283614	0.338631	0.156102	0.351653	0.283614	0.338631	0.156102	TA	TF	Leadership	Leadership	Leadership->Leadership	1
MLQandMo	55	65	CR	MLQ_Item_No_11	IIA	My manager MLQ_Item_No_21	CR ->IIA	#NULL!	0.445043	0.367661	0.316492	0.317483	0.25864	0.367661	0.316492	0.317483	0.25864	TA	TF	Leadership	Leadership	Leadership->Leadership	1
MLQandMo	55	69	CR	MLQ_Item_No_11	IIA	My manager MLQ_Item_No_25	CR ->IIA	#NULL!	0.37418	0.366656	0.24142	0.298671	0.179248	0.366656	0.24142	0.298671	0.179248	TA	TF	Leadership	Leadership	Leadership->Leadership	1
MLQandMo	60	62	CR	MLQ_Item_No_16	IIA	MLQ_Item_No_18	CR ->IIA	#NULL!	0.396631	0.38889	0.276872	0.339463	0.210087	0.38889	0.276872	0.339463	0.210087	TA	TF	Leadership	Leadership	Leadership->Leadership	1
MLQandMo	60	65	CR	MLQ_Item_No_16	IIA	My manager MLQ_Item_No_21	CR ->IIA	#NULL!	0.422991	0.382956	0.365639	0.346516	0.308456	0.382956	0.365639	0.346516	0.308456	TA	TF	Leadership	Leadership	Leadership->Leadership	1
MLQandMo	60	69	CR	MLQ_Item_No_16	IIA	My manager MLQ_Item_No_25	CR ->IIA	#NULL!	0.369195	0.399626	0.256518	0.354392	0.203103	0.399626	0.256518	0.354392	0.203103	TA	TF	Leadership	Leadership	Leadership->Leadership	1
MLQandMo	69	79	IIA	My manager MLQ_Item_No_25	CR	MLQ_Item_No_35	CR ->IIA	#NULL!	0.445389	0.397442	0.299994	0.359549	0.258364	0.397442	0.299994	0.359549	0.258364	TF	TA	Leadership	Leadership	Leadership->Leadership	1
MLQandMo	62	79	IIA	MLQ_Item_No_18	CR	MLQ_Item_No_35	CR ->IIA	#NULL!	0.453651	0.374213	0.347415	0.420082	0.225422	0.374213	0.347415	0.420082	0.225422	TF	TA	Leadership	Leadership	Leadership->Leadership	1
MLQandMo	65	79	IIA	My manager acts in ways that build others' respect	CR	MLQ_Item_No_35	CR ->IIA	#NULL!	0.469152	0.407799	0.346638	0.322904	0.288418	0.407799	0.346638	0.322904	0.288418	TF	TA	Leadership	Leadership	Leadership->Leadership	1
MLQandMo	58	60	IIB	My manager MLQ_Item_No_14	CR	MLQ_Item_No_16	CR ->IIB	#NULL!	0.488824	0.431139	0.442269	0.514653	0.370074	0.431139	0.442269	0.514653	0.370074	TF	TA	Leadership	Leadership	Leadership->Leadership	1
MLQandMo	58	79	IIB	My manager MLQ_Item_No_14	CR	MLQ_Item_No_35	CR ->IIB	#NULL!	0.429597	0.409811	0.31965	0.417422	0.326352	0.409811	0.31965	0.417422	0.326352	TF	TA	Leadership	Leadership	Leadership->Leadership	1
MLQandMo	45	58	CR	MLQ_Item_No_45	IIB	My manager MLQ_Item_No_14	CR ->IIB	#NULL!	0.471288	0.397946	0.500655	0.555348	0.397442	0.397946	0.500655	0.555348	0.397442	TA	TF	Leadership	Leadership	Leadership->Leadership	1
MLQandMo	45	67	CR	MLQ_Item_No_45	IIB	MLQ_Item_No_23	CR ->IIB	#NULL!	0.469967	0.468832	0.502663	0.415021	0.32686	0.468832	0.502663	0.415021	0.32686	TA	TF	Leadership	Leadership	Leadership->Leadership	1
MLQandMo	45	78	CR	MLQ_Item_No_45	IIB	MLQ_Item_No_34	CR ->IIB	#NULL!	0.463024	0.371192	0.575247	0.471471	0.375458	0.371192	0.575247	0.471471	0.375458	TA	TF	Leadership	Leadership	Leadership->Leadership	1
MLQandMo	45	50	CR	MLQ_Item_No_45	IIB	My manager talks about my most important values and beliefs	CR ->IIB	#NULL!	0.536837	0.431652	0.475064	0.462362	0.450599	0.431652	0.475064	0.462362	0.450599	TA	TF	Leadership	Leadership	Leadership->Leadership	1
MLQandMo	55	58	CR	MLQ_Item_No_11	IIB	My manager MLQ_Item_No_14	CR ->IIB	#NULL!	0.509167	0.380268	0.414962	0.479616	0.368249	0.380268	0.414962	0.479616	0.368249	TA	TF	Leadership	Leadership	Leadership->Leadership	1
MLQandMo	55	67	CR	MLQ_Item_No_11	IIB	MLQ_Item_No_23	CR ->IIB	#NULL!	0.37275	0.392909	0.336997	0.335308	0.343229	0.392909	0.336997	0.335308	0.343229	TA	TF	Leadership	Leadership	Leadership->Leadership	1
MLQandMo	55	78	CR	MLQ_Item_No_11	IIB	MLQ_Item_No_34	CR ->IIB	#NULL!	0.509238	0.353961	0.370155	0.337753	0.338113	0.353961	0.370155	0.337753	0.338113	TA	TF	Leadership	Leadership	Leadership->Leadership	1
MLQandMo	60	67	CR	MLQ_Item_No_16	IIB	MLQ_Item_No_23	CR ->IIB	#NULL!	0.355309	0.420965	0.336481	0.383835	0.35906	0.420965	0.336481	0.383835	0.35906	TA	TF	Leadership	Leadership	Leadership->Leadership	1
MLQandMo	60	78	CR	MLQ_Item_No_16	IIB	MLQ_Item_No_34	CR ->IIB	#NULL!	0.403488	0.354388	0.381751	0.37371	0.272848	0.354388	0.381751	0.37371	0.272848	TA	TF	Leadership	Leadership	Leadership->Leadership	1
MLQandMo	67	79	IIB	MLQ_Item_No_23	CR	MLQ_Item_No_35	CR ->IIB	#NULL!	0.387715	0.419672	0.335042	0.393795	0.197086	0.419672	0.335042	0.393795	0.197086	TF	TA	Leadership	Leadership	Leadership->Leadership	1
MLQandMo	78	79	IIB	MLQ_Item_No_34	CR	MLQ_Item_No_35	CR ->IIB	#NULL!	0.417309	0.375041	0.348761	0.374738	0.271373	0.375041	0.348761	0.374738	0.271373	TF	TA	Leadership	Leadership	Leadership->Leadership	1
MLQandMo	50	55	IIB	My manager talks about my most important values and beliefs	CR	MLQ_Item_No_11	CR ->IIB	#NULL!	0.352279	0.393884	0.315644	0.372308	0.339932	0.393884	0.315644	0.372308	0.339932	TF	TA	Leadership	Leadership	Leadership->Leadership	1
MLQandMo	50	60	IIB	My manager talks about my most important values and beliefs	CR	MLQ_Item_No_16	CR ->IIB	#NULL!	0.350847	0.472259	0.266452	0.389294	0.453233	0.472259	0.266452	0.389294	0.453233	TF	TA	Leadership	Leadership	Leadership->Leadership	1
MLQandMo	50	79	IIB	My manager talks about my most important values and beliefs	CR	MLQ_Item_No_35	CR ->IIB	#NULL!	0.397689	0.479604	0.341455	0.424138	0.365469	0.479604	0.341455	0.424138	0.365469	TF	TA	Leadership	Leadership	Leadership->Leadership	1
MLQandMo	45	57	CR	MLQ_Item_No_45	IM	My manager MLQ_Item_No_13	CR ->IM	#NULL!	0.488942	0.404242	0.500021	0.562239	0.486916	0.404242	0.500021	0.562239	0.486916	TA	TF	Leadership	Leadership	Leadership->Leadership	1
MLQandMo	45	70	CR	MLQ_Item_No_45	IM	My manager MLQ_Item_No_26	CR ->IM	#NULL!	0.421869	0.484027	0.555616	0.511123	0.393724	0.484027	0.555616	0.511123	0.393724	TA	TF	Leadership	Leadership	Leadership->Leadership	1
MLQandMo	45	80	CR	MLQ_Item_No_45	IM	My manager MLQ_Item_No_36	CR ->IM	#NULL!	0.530228	0.403252	0.30376	0.390732	0.270572	0.403252	0.30376	0.390732	0.270572	TA	TF	Leadership	Leadership	Leadership->Leadership	1
MLQandMo	45	53	CR	MLQ_Item_No_45	IM	My manager MLQ_Item_No_9	CR ->IM	#NULL!	0.438933	0.433834	0.484497	0.501127	0.518063	0.433834	0.484497	0.501127	0.518063	TA	TF	Leadership	Leadership	Leadership->Leadership	1
MLQandMo	55	57	CR	MLQ_Item_No_11	IM	My manager MLQ_Item_No_13	CR ->IM	#NULL!	0.370788	0.379594	0.412845	0.50461	0.388119	0.379594	0.412845	0.50461	0.388119	TA	TF	Leadership	Leadership	Leadership->Leadership	1
MLQandMo	55	70	CR	MLQ_Item_No_11	IM	My manager MLQ_Item_No_26	CR ->IM	#NULL!	0.317543	0.38704	0.365149	0.439186	0.279035	0.38704	0.365149	0.439186	0.279035	TA	TF	Leadership	Leadership	Leadership->Leadership	1
MLQandMo	55	80	CR	MLQ_Item_No_11	IM	My manager MLQ_Item_No_36	CR ->IM	#NULL!	0.426553	0.421361	0.33327	0.476822	0.420259	0.421361	0.33327	0.476822	0.420259	TA	TF	Leadership	Leadership	Leadership->Leadership	1
MLQandMo	57	60	IM	My manager MLQ_Item_No_13	CR	MLQ_Item_No_16	CR ->IM	#NULL!	0.380288	0.395548	0.3867	0.483653	0.624362	0.395548	0.3867	0.483653	0.624362	TF	TA	Leadership	Leadership	Leadership->Leadership	1
MLQandMo	57	79	IM	My manager MLQ_Item_No_13	CR	MLQ_Item_No_35	CR ->IM	#NULL!	0.475815	0.442404	0.371113	0.521509	0.402128	0.442404	0.371113	0.521509	0.402128	TF	TA	Leadership	Leadership	Leadership->Leadership	1
MLQandMo	60	70	CR	MLQ_Item_No_16	IM	My manager MLQ_Item_No_26	CR ->IM	#NULL!	0.420603	0.388838	0.36416	0.455484	0.41301	0.388838	0.36416	0.455484	0.41301	TA	TF	Leadership	Leadership	Leadership->Leadership	1
MLQandMo	60	80	CR	MLQ_Item_No_16	IM	My manager MLQ_Item_No_36	CR ->IM	#NULL!	0.295455	0.484507	0.346265	0.573284	0.510873	0.484507	0.346265	0.573284	0.510873	TA	TF	Leadership	Leadership	Leadership->Leadership	1
MLQandMo	70	79	IM	My manager MLQ_Item_No_26	CR	MLQ_Item_No_35	CR ->IM	#NULL!	0.397997	0.39568	0.404862	0.459064	0.272592	0.39568	0.404862	0.459064	0.272592	TF	TA	Leadership	Leadership	Leadership->Leadership	1
MLQandMo	79	80	CR	MLQ_Item_No_35	IM	My manager MLQ_Item_No_36	CR ->IM	#NULL!	0.575735	0.480718	0.893546	0.773814	0.650708	0.480718	0.893546	0.773814	0.650708	TA	TF	Leadership	Leadership	Leadership->Leadership	1
MLQandMo	53	55	IM	My manager MLQ_Item_No_9	CR	MLQ_Item_No_11	CR ->IM	#NULL!	0.336534	0.384052	0.379201	0.464455	0.392486	0.384052	0.379201	0.464455	0.392486	TF	TA	Leadership	Leadership	Leadership->Leadership	1
MLQandMo	53	60	IM	My manager MLQ_Item_No_9	CR	MLQ_Item_No_16	CR ->IM	#NULL!	0.347507	0.403104	0.269481	0.39451	0.471783	0.403104	0.269481	0.39451	0.471783	TF	TA	Leadership	Leadership	Leadership->Leadership	1
MLQandMo	53	79	IM	My manager MLQ_Item_No_9	CR	MLQ_Item_No_35	CR ->IM	#NULL!	0.390174	0.442296	0.381546	0.498404	0.391144	0.442296	0.381546	0.498404	0.391144	TF	TA	Leadership	Leadership	Leadership->Leadership	1
MLQandMo	45	46	CR	MLQ_Item_No_45	IS	My manager re-examines critical assumptions to question whether they are appropriate	CR ->IS	#NULL!	0.490586	0.416219	0.387697	0.266739	0.357317	0.416219	0.387697	0.266739	0.357317	TA	TF	Leadership	Leadership	Leadership->Leadership	1
MLQandMo	45	74	CR	MLQ_Item_No_45	IS	My manager MLQ_Item_No_30	CR ->IS	#NULL!	0.491902	0.453883	0.569623	0.498673	0.515282	0.453883	0.569623	0.498673	0.515282	TA	TF	Leadership	Leadership	Leadership->Leadership	1
MLQandMo	45	76	CR	MLQ_Item_No_45	IS	My manager MLQ_Item_No_32	CR ->IS	#NULL!	0.484015	0.469228	0.46186	0.518404	0.3609	0.469228	0.46186	0.518404	0.3609	TA	TF	Leadership	Leadership	Leadership->Leadership	1
MLQandMo	45	52	CR	MLQ_Item_No_45	IS	MLQ_Item_No_8	CR ->IS	#NULL!	0.496988	0.458315	0.554169	0.475569	0.411321	0.458315	0.554169	0.475569	0.411321	TA	TF	Leadership	Leadership	Leadership->Leadership	1
MLQandMo	55	74	CR	MLQ_Item_No_11	IS	My manager MLQ_Item_No_30	CR ->IS	#NULL!	0.3274	0.386772	0.279575	0.364953	0.289929	0.386772	0.279575	0.364953	0.289929	TA	TF	Leadership	Leadership	Leadership->Leadership	1
MLQandMo	55	76	CR	MLQ_Item_No_11	IS	My manager MLQ_Item_No_32	CR ->IS	#NULL!	0.394578	0.38006	0.248641	0.378157	0.316604	0.38006	0.248641	0.378157	0.316604	TA	TF	Leadership	Leadership	Leadership->Leadership	1
MLQandMo	60	74	CR	MLQ_Item_No_16	IS	My manager MLQ_Item_No_30	CR ->IS	#NULL!	0.274294	0.474087	0.33984	0.424007	0.443592	0.474087	0.33984	0.424007	0.443592	TA	TF	Leadership	Leadership	Leadership->Leadership	1
MLQandMo	60	76	CR	MLQ_Item_No_16	IS	My manager MLQ_Item_No_32	CR ->IS	#NULL!	0.364724	0.379776	0.353905	0.458494	0.418302	0.379776	0.353905	0.458494	0.418302	TA	TF	Leadership	Leadership	Leadership->Leadership	1
MLQandMo	46	55	IS	My manager MLQ_Item_No_2	CR	MLQ_Item_No_11	CR ->IS	#NULL!	0.313541	0.36379	0.211698	0.247479	0.25238	0.36379	0.211698	0.247479	0.25238	TF	TA	Leadership	Leadership	Leadership->Leadership	1
MLQandMo	46	60	IS	My manager MLQ_Item_No_2	CR	MLQ_Item_No_16	CR ->IS	#NULL!	0.353376	0.371474	0.298376	0.242027	0.287492	0.371474	0.298376	0.242027	0.287492	TF	TA	Leadership	Leadership	Leadership->Leadership	1
MLQandMo	46	79	IS	My manager MLQ_Item_No_2	CR	MLQ_Item_No_35	CR ->IS	#NULL!	0.403676	0.377628	0.247173	0.260557	0.223619	0.377628	0.247173	0.260557	0.223619	TF	TA	Leadership	Leadership	Leadership->Leadership	1
MLQandMo	74	79	IS	My manager MLQ_Item_No_30	CR	MLQ_Item_No_35	CR ->IS	#NULL!	0.405387	0.424944	0.315639	0.449544	0.335908	0.424944	0.315639	0.449544	0.335908	TF	TA	Leadership	Leadership	Leadership->Leadership	1
MLQandMo	76	79	IS	My manager MLQ_Item_No_32	CR	MLQ_Item_No_35	CR ->IS	#NULL!	0.393926	0.366775	0.274797	0.40972	0.304744	0.366775	0.274797	0.40972	0.304744	TF	TA	Leadership	Leadership	Leadership->Leadership	1
MLQandMo	52	55	IS	MLQ_Item_No_8	CR	MLQ_Item_No_11	CR ->IS	#NULL!	0.348846	0.40266	0.302941	0.379535	0.315736	0.40266	0.302941	0.379535	0.315736	TF	TA	Leadership	Leadership	Leadership->Leadership	1
MLQandMo	52	60	IS	MLQ_Item_No_8	CR	MLQ_Item_No_16	CR ->IS	#NULL!	0.310828	0.433586	0.370097	0.409948	0.420812	0.433586	0.370097	0.409948	0.420812	TF	TA	Leadership	Leadership	Leadership->Leadership	1
MLQandMo	52	79	IS	MLQ_Item_No_8	CR	MLQ_Item_No_35	CR ->IS	#NULL!	0.361578	0.382712	0.38298	0.379338	0.323389	0.382712	0.38298	0.379338	0.323389	TF	TA	Leadership	Leadership	Leadership->Leadership	1
MLQ	15	16	IC	MLQ_Item_No_15	CR	MLQ_Item_No_16	IC ->CR	0	0.474	0.399488	0.257387	0.0404686	0.283292	0.399488	0.257387	0.0404686	0.283292			Leadership	Leadership	Leadership->Leadership	1
MLQ	15	35	IC	MLQ_Item_No_15	CR	MLQ_Item_No_35	IC ->CR	0	0.391	0.360595	0.381793	0.192348	0.309028	0.360595	0.381793	0.192348	0.309028			Leadership	Leadership	Leadership->Leadership	1
MLQ	29	35	IC	MLQ_Item_No_29	CR	MLQ_Item_No_35	IC ->CR	0	0.443	0.429896	0.393606	0.350314	0.424725	0.429896	0.393606	0.350314	0.424725			Leadership	Leadership	Leadership->Leadership	1
MLQ	31	35	IC	MLQ_Item_No_31	CR	MLQ_Item_No_35	IC ->CR	0	0.51	0.461258	0.379327	0.204247	0.493298	0.461258	0.379327	0.204247	0.493298			Leadership	Leadership	Leadership->Leadership	1
MLQ	19	35	IC	MLQ_Item_No_19	CR	MLQ_Item_No_35	IC ->CR	0	0.451	0.492239	0.343266	0.179057	0.297971	0.492239	0.343266	0.179057	0.297971			Leadership	Leadership	Leadership->Leadership	1
MLQ	19	33	IC	MLQ_Item_No_19	LF	MLQ_Item_No_33	IC ->LF	0	-0.29	0.448132	0.484883	0.113222	0.349678	-0.448132	-0.484883	-0.113222	-0.349678			Leadership	Leadership	Leadership->Leadership	1
MLQ	31	33	IC	MLQ_Item_No_31	LF	MLQ_Item_No_33	IC ->LF	0	-0.38	0.420404	0.57051	0.244306	0.538037	-0.420404	-0.57051	-0.244306	-0.538037			Leadership	Leadership	Leadership->Leadership	1
MLQ	29	33	IC	MLQ_Item_No_29	LF	MLQ_Item_No_33	IC ->LF	0	-0.37	0.390538	0.62708	0.257964	0.540254	-0.390538	-0.62708	-0.257964	-0.540254			Leadership	Leadership	Leadership->Leadership	1
MLQ	15	33	IC	MLQ_Item_No_15	LF	MLQ_Item_No_33	IC ->LF	0	-0.31	0.398372	0.483307	0.120511	0.332097	-0.398372	-0.483307	-0.120511	-0.332097			Leadership	Leadership	Leadership->Leadership	1
MLQ	19	28	IC	MLQ_Item_No_19	LF	MLQ_Item_No_28	IC ->LF	0	-0.3	0.440106	0.570615	0.268904	0.426966	-0.440106	-0.570615	-0.268904	-0.426966			Leadership	Leadership	Leadership->Leadership	1
MLQ	15	28	IC	MLQ_Item_No_15	LF	MLQ_Item_No_28	IC ->LF	0	-0.27	0.430779	0.526265	0.185384	0.452731	-0.430779	-0.526265	-0.185384	-0.452731			Leadership	Leadership	Leadership->Leadership	1
MLQ	15	22	IC	MLQ_Item_No_15	MBE	MLQ_Item_No_22	IC ->MBE	0	0.257	0.399624	0.506366	0.211509	0.408521	0.399624	0.506366	0.211509	0.408521			Leadership	Leadership	Leadership->Leadership	1
MLQ	15	27	IC	MLQ_Item_No_15	MBE	MLQ_Item_No_27	IC ->MBE	0	0.194	0.377984	0.422374	0.13995	0.312933	0.377984	0.422374	0.13995	0.312933			Leadership	Leadership	Leadership->Leadership	1
MLQ	19	22	IC	MLQ_Item_No_19	MBE	MLQ_Item_No_22	IC ->MBE	0	0.217	0.438813	0.439659	0.254739	0.391938	0.438813	0.439659	0.254739	0.391938			Leadership	Leadership	Leadership->Leadership	1
MLQ	19	24	IC	MLQ_Item_No_19	MBE	MLQ_Item_No_24	IC ->MBE	0	0.085	0.442242	0.611122	0.260952	0.433843	0.442242	0.611122	0.260952	0.433843			Leadership	Leadership	Leadership->Leadership	1
MLQ	19	27	IC	MLQ_Item_No_19	MBE	MLQ_Item_No_27	IC ->MBE	0	0.184	0.506213	0.440365	0.17036	0.352813	0.506213	0.440365	0.17036	0.352813			Leadership	Leadership	Leadership->Leadership	1
MLQ	15	24	IC	MLQ_Item_No_15	MBE	MLQ_Item_No_24	IC ->MBE	0	0.151	0.405595	0.582039	0.221234	0.464726	0.405595	0.582039	0.221234	0.464726			Leadership	Leadership	Leadership->Leadership	1
MLQ	15	20	IC	MLQ_Item_No_15	MBp	MLQ_Item_No_20	IC ->MBp	0	-0.35	0.441673	0.539693	0.223025	0.39329	-0.441673	-0.539693	-0.223025	-0.39329			Leadership	Leadership	Leadership->Leadership	1
MLQ	15	17	IC	MLQ_Item_No_15	MBp	MLQ_Item_No_17	IC ->MBp	0	0.178	0.397567	0.379771	0.149306	0.220935	-0.397567	-0.379771	-0.149306	-0.220935			Leadership	Leadership	Leadership->Leadership	1
MLQ	19	20	IC	MLQ_Item_No_19	MBp	MLQ_Item_No_20	IC ->MBp	0	-0.32	0.458225	0.571812	0.300938	0.383472	-0.458225	-0.571812	-0.300938	-0.383472			Leadership	Leadership	Leadership->Leadership	1
MLQandMo	59	72	IC	My manager MLQ_Item_No_15	LF	MLQ_Item_No_28	IC ->LF	#NULL!	-0.331062	0.515105	0.477662	0.409979	0.317586	-0.515105	-0.477662	-0.409979	-0.317586	TF	LF	Leadership	Leadership	Leadership->Leadership	1
MLQandMo	59	77	IC	My manager MLQ_Item_No_15	LF	MLQ_Item_No_33	IC ->LF	#NULL!	-0.395216	0.431701	0.422173	0.291089	0.207746	-0.431701	-0.422173	-0.291089	-0.207746	TF	LF	Leadership	Leadership	Leadership->Leadership	1
MLQandMo	72	73	LF	MLQ_Item_No_28	IC	My manager considers an individual as having different needs, abilities, and aspirations	IC ->LF	#NULL!	-0.455112	0.402728	0.706392	0.699359	0.491102	-0.402728	-0.706392	-0.699359	-0.491102	LF	TF	Leadership	Leadership	Leadership->Leadership	1
MLQandMo	72	75	LF	MLQ_Item_No_28	IC	MLQ_Item_No_31	IC ->LF	#NULL!	-0.388655	0.521238	0.601478	0.588947	0.550613	-0.521238	-0.601478	-0.588947	-0.550613	LF	TF	Leadership	Leadership	Leadership->Leadership	1
MLQandMo	63	72	IC	My manager MLQ_Item_No_19	LF	MLQ_Item_No_28	IC ->LF	#NULL!	-0.333141	0.488252	0.513187	0.433649	0.244434	-0.488252	-0.513187	-0.433649	-0.244434	TF	LF	Leadership	Leadership	Leadership->Leadership	1
MLQandMo	63	77	IC	My manager MLQ_Item_No_19	LF	MLQ_Item_No_33	IC ->LF	#NULL!	-0.376258	0.469866	0.410659	0.259599	0.203607	-0.469866	-0.410659	-0.259599	-0.203607	TF	LF	Leadership	Leadership	Leadership->Leadership	1
MLQandMo	73	77	IC	My manager considers an individual as having different needs	LF	MLQ_Item_No_33	IC ->LF	#NULL!	-0.473475	0.390919	0.549811	0.457853	0.408601	-0.390919	-0.549811	-0.457853	-0.408601	TF	LF	Leadership	Leadership	Leadership->Leadership	1
MLQandMo	75	77	IC	MLQ_Item_No_31	LF	MLQ_Item_No_33	IC ->LF	#NULL!	-0.42949	0.451823	0.475721	0.429025	0.377654	-0.451823	-0.475721	-0.429025	-0.377654	TF	LF	Leadership	Leadership	Leadership->Leadership	1
MLQandMo	49	59	LF	MLQ_Item_No_5	IC	My manager MLQ_Item_No_15	IC ->LF	#NULL!	-0.321632	0.484385	0.445432	0.394298	0.320087	-0.484385	-0.445432	-0.394298	-0.320087	LF	TF	Leadership	Leadership	Leadership->Leadership	1
MLQandMo	49	63	LF	MLQ_Item_No_5	IC	My manager MLQ_Item_No_19	IC ->LF	#NULL!	-0.407829	0.515276	0.41801	0.407526	0.328991	-0.515276	-0.41801	-0.407526	-0.328991	LF	TF	Leadership	Leadership	Leadership->Leadership	1
MLQandMo	49	73	LF	MLQ_Item_No_5	IC	My manager considers an individual as having different needs, abilities, and aspirations	IC ->LF	#NULL!	-0.476523	0.426374	0.62167	0.679566	0.400039	-0.426374	-0.62167	-0.679566	-0.400039	LF	TF	Leadership	Leadership	Leadership->Leadership	1
MLQandMo	49	75	LF	MLQ_Item_No_5	IC	MLQ_Item_No_31	IC ->LF	#NULL!	-0.384748	0.491645	0.543877	0.549291	0.485291	-0.491645	-0.543877	-0.549291	-0.485291	LF	TF	Leadership	Leadership	Leadership->Leadership	1
MLQandMo	51	59	LF	MLQ_Item_No_7	IC	My manager MLQ_Item_No_15	IC ->LF	#NULL!	-0.421963	0.597784	0.572728	0.530167	0.312989	-0.597784	-0.572728	-0.530167	-0.312989	LF	TF	Leadership	Leadership	Leadership->Leadership	1
MLQandMo	51	63	LF	MLQ_Item_No_7	IC	My manager MLQ_Item_No_19	IC ->LF	#NULL!	-0.36636	0.783224	0.573599	0.51606	0.261625	-0.783224	-0.573599	-0.51606	-0.261625	LF	TF	Leadership	Leadership	Leadership->Leadership	1
MLQandMo	51	73	LF	MLQ_Item_No_7	IC	My manager considers an individual as having different needs, abilities, and aspirations	IC ->LF	#NULL!	-0.425932	0.513213	0.808987	0.831672	0.561309	-0.513213	-0.808987	-0.831672	-0.561309	LF	TF	Leadership	Leadership	Leadership->Leadership	1
MLQandMo	51	75	LF	MLQ_Item_No_7	IC	MLQ_Item_No_31	IC ->LF	#NULL!	-0.450592	0.591	0.714951	0.709442	0.530777	-0.591	-0.714951	-0.709442	-0.530777	LF	TF	Leadership	Leadership	Leadership->Leadership	1
MLQandMo	59	66	IC	My manager MLQ_Item_No_15	MBE	MLQ_Item_No_22	IC ->MBE	#NULL!	0.230848	0.372074	0.354641	0.225496	0.205262	0.372074	0.354641	0.225496	0.205262	TF	TA	Leadership	Leadership	Leadership->Leadership	1
MLQandMo	59	68	IC	My manager MLQ_Item_No_15	MBE	MLQ_Item_No_24	IC ->MBE	#NULL!	0.262192	0.429243	0.53184	0.424678	0.332406	0.429243	0.53184	0.424678	0.332406	TF	TA	Leadership	Leadership	Leadership->Leadership	1
MLQandMo	59	71	IC	My manager MLQ_Item_No_15	MBE	MLQ_Item_No_27	IC ->MBE	#NULL!	0.14738	0.399531	0.355015	0.267508	0.181976	0.399531	0.355015	0.267508	0.181976	TF	TA	Leadership	Leadership	Leadership->Leadership	1
MLQandMo	68	73	MBE	MLQ_Item_No_24	IC	My manager considers an individual as having different needs, abilities, and aspirations	IC ->MBE	#NULL!	0.171505	0.379659	0.679589	0.625851	0.481979	0.379659	0.679589	0.625851	0.481979	TA	TF	Leadership	Leadership	Leadership->Leadership	1
MLQandMo	68	75	MBE	MLQ_Item_No_24	IC	MLQ_Item_No_31	IC ->MBE	#NULL!	0.191403	0.454743	0.606513	0.586474	0.578719	0.454743	0.606513	0.586474	0.578719	TA	TF	Leadership	Leadership	Leadership->Leadership	1
MLQandMo	71	73	MBE	My manager directs others' attention towards failures to meet standards	IC	My manager considers an individual as having different needs, abilities, and aspirations	IC ->MBE	#NULL!	0.0355293	0.360296	0.507217	0.455135	0.358443	0.360296	0.507217	0.455135	0.358443	TA	TF	Leadership	Leadership	Leadership->Leadership	1
MLQandMo	71	75	MBE	My manager directs others' attention towards failures to meet standards	IC	MLQ_Item_No_31	IC ->MBE	#NULL!	0.0536919	0.448424	0.429969	0.345293	0.382478	0.448424	0.429969	0.345293	0.382478	TA	TF	Leadership	Leadership	Leadership->Leadership	1
MLQandMo	63	66	IC	My manager MLQ_Item_No_19	MBE	MLQ_Item_No_22	IC ->MBE	#NULL!	0.183952	0.415185	0.249401	0.213604	0.218906	0.415185	0.249401	0.213604	0.218906	TF	TA	Leadership	Leadership	Leadership->Leadership	1
MLQandMo	63	68	IC	My manager MLQ_Item_No_19	MBE	MLQ_Item_No_24	IC ->MBE	#NULL!	0.113469	0.450037	0.550423	0.420038	0.252761	0.450037	0.550423	0.420038	0.252761	TF	TA	Leadership	Leadership	Leadership->Leadership	1
MLQandMo	63	71	IC	My manager MLQ_Item_No_19	MBE	MLQ_Item_No_27	IC ->MBE	#NULL!	-0.00437853	0.476368	0.36407	0.275168	0.205805	0.476368	0.36407	0.275168	0.205805	TF	TA	Leadership	Leadership	Leadership->Leadership	1
MLQandMo	66	73	MBE	My manager concentrates his/her full attention on dealing with mistakes	IC	My manager considers an individual as having different needs, abilities, and aspirations	IC ->MBE	#NULL!	0.206809	0.370622	0.315962	0.28607	0.373086	0.370622	0.315962	0.28607	0.373086	TA	TF	Leadership	Leadership	Leadership->Leadership	1
MLQandMo	66	75	MBE	My manager concentrates his/her full attention on dealing with mistakes	IC	MLQ_Item_No_31	IC ->MBE	#NULL!	0.252377	0.415854	0.382302	0.291935	0.463009	0.415854	0.382302	0.291935	0.463009	TA	TF	Leadership	Leadership	Leadership->Leadership	1
MLQandMo	48	59	MBE	My manager focuses attention on irregularities	IC	My manager MLQ_Item_No_15	IC ->MBE	#NULL!	-0.0219692	0.391464	0.465188	0.313193	0.273845	0.391464	0.465188	0.313193	0.273845	TA	TF	Leadership	Leadership	Leadership->Leadership	1
MLQandMo	48	63	MBE	My manager focuses attention on irregularities	IC	My manager MLQ_Item_No_19	IC ->MBE	#NULL!	-0.199421	0.421525	0.457647	0.323925	0.22479	0.421525	0.457647	0.323925	0.22479	TA	TF	Leadership	Leadership	Leadership->Leadership	1
MLQandMo	48	73	MBE	My manager focuses attention on irregularities	IC	My manager considers an individual as having different needs, abilities, and aspirations	IC ->MBE	#NULL!	-0.108547	0.333486	0.588372	0.44323	0.391975	0.333486	0.588372	0.44323	0.391975	TA	TF	Leadership	Leadership	Leadership->Leadership	1
MLQandMo	48	75	MBE	My manager focuses attention on irregularities	IC	MLQ_Item_No_31	IC ->MBE	#NULL!	-0.121776	0.410908	0.527497	0.396862	0.451153	0.410908	0.527497	0.396862	0.451153	TA	TF	Leadership	Leadership	Leadership->Leadership	1
MLQandMo	59	61	IC	My manager MLQ_Item_No_15	MBp	MLQ_Item_No_17	IC ->MBp	#NULL!	0.0928921	0.450913	0.223117	0.165954	0.107475	-0.450913	-0.223117	-0.165954	-0.107475	TF	TA	Leadership	Leadership	Leadership->Leadership	1
MLQandMo	59	64	IC	My manager MLQ_Item_No_15	MBp	MLQ_Item_No_20	IC ->MBp	#NULL!	-0.38142	0.446533	0.305369	0.206569	0.151437	-0.446533	-0.305369	-0.206569	-0.151437	TF	TA	Leadership	Leadership	Leadership->Leadership	1
MLQandMo	56	59	MBp	MLQ_Item_No_12	IC	My manager MLQ_Item_No_15	IC ->MBp	#NULL!	-0.364734	0.386674	0.461399	0.415106	0.299031	-0.386674	-0.461399	-0.415106	-0.299031	TA	TF	Leadership	Leadership	Leadership->Leadership	1
MLQandMo	56	63	MBp	MLQ_Item_No_12	IC	My manager MLQ_Item_No_19	IC ->MBp	#NULL!	-0.332344	0.452863	0.472975	0.461897	0.267085	-0.452863	-0.472975	-0.461897	-0.267085	TA	TF	Leadership	Leadership	Leadership->Leadership	1
MLQandMo	56	73	MBp	MLQ_Item_No_12	IC	My manager considers an individual as having different needs, abilities, and aspirations	IC ->MBp	#NULL!	-0.454182	0.384094	0.592055	0.606798	0.499714	-0.384094	-0.592055	-0.606798	-0.499714	TA	TF	Leadership	Leadership	Leadership->Leadership	1
MLQandMo	56	75	MBp	MLQ_Item_No_12	IC	MLQ_Item_No_31	IC ->MBp	#NULL!	-0.445644	0.424831	0.539108	0.559893	0.579105	-0.424831	-0.539108	-0.559893	-0.579105	TA	TF	Leadership	Leadership	Leadership->Leadership	1
MLQandMo	61	63	MBp	My manager shows that he/she is a firm believer in "if it aint broke	IC	My manager MLQ_Item_No_19	IC ->MBp	#NULL!	0.205234	0.477354	0.156873	0.07675	0.145221	-0.477354	-0.156873	-0.07675	-0.145221	TA	TF	Leadership	Leadership	Leadership->Leadership	1
MLQandMo	61	73	MBp	My manager shows that he/she is a firm believer in "if it aint broke	IC	My manager considers an individual as having different needs, abilities, and aspirations	IC ->MBp	#NULL!	0.238321	0.393601	0.340767	0.276059	0.320133	-0.393601	-0.340767	-0.276059	-0.320133	TA	TF	Leadership	Leadership	Leadership->Leadership	1
MLQandMo	61	75	MBp	My manager shows that he/she is a firm believer in "if it aint broke	IC	MLQ_Item_No_31	IC ->MBp	#NULL!	0.175462	0.428341	0.239491	0.176621	0.302309	-0.428341	-0.239491	-0.176621	-0.302309	TA	TF	Leadership	Leadership	Leadership->Leadership	1
MLQandMo	63	64	IC	My manager MLQ_Item_No_19	MBp	MLQ_Item_No_20	IC ->MBp	#NULL!	-0.27602	0.45446	0.254982	0.240603	0.153545	-0.45446	-0.254982	-0.240603	-0.153545	TF	TA	Leadership	Leadership	Leadership->Leadership	1
MLQandMo	64	73	MBp	MLQ_Item_No_20	IC	My manager considers an individual as having different needs, abilities, and aspirations	IC ->MBp	#NULL!	-0.422696	0.426686	0.397592	0.41554	0.293043	-0.426686	-0.397592	-0.41554	-0.293043	TA	TF	Leadership	Leadership	Leadership->Leadership	1
MLQandMo	64	75	MBp	MLQ_Item_No_20	IC	MLQ_Item_No_31	IC ->MBp	#NULL!	-0.398406	0.474044	0.292992	0.334514	0.349105	-0.474044	-0.292992	-0.334514	-0.349105	TA	TF	Leadership	Leadership	Leadership->Leadership	1
MLQandMo	47	59	MBp	MLQ_Item_No_3	IC	My manager MLQ_Item_No_15	IC ->MBp	#NULL!	-0.254099	0.480445	0.358102	0.3546	0.193579	-0.480445	-0.358102	-0.3546	-0.193579	TA	TF	Leadership	Leadership	Leadership->Leadership	1
MLQandMo	47	63	MBp	MLQ_Item_No_3	IC	My manager MLQ_Item_No_19	IC ->MBp	#NULL!	-0.15331	0.557629	0.369701	0.308996	0.251889	-0.557629	-0.369701	-0.308996	-0.251889	TA	TF	Leadership	Leadership	Leadership->Leadership	1
MLQandMo	47	73	MBp	MLQ_Item_No_3	IC	My manager considers an individual as having different needs, abilities, and aspirations	IC ->MBp	#NULL!	-0.274034	0.46043	0.568896	0.537066	0.374672	-0.46043	-0.568896	-0.537066	-0.374672	TA	TF	Leadership	Leadership	Leadership->Leadership	1
MLQandMo	47	75	MBp	MLQ_Item_No_3	IC	MLQ_Item_No_31	IC ->MBp	#NULL!	-0.29842	0.496457	0.46677	0.471801	0.391624	-0.496457	-0.46677	-0.471801	-0.391624	TA	TF	Leadership	Leadership	Leadership->Leadership	1
MLQ	10	16	IIA	MLQ_Item_No_10	CR	MLQ_Item_No_16	IIA ->CR	0	0.445	0.408416	0.415058	0.227595	0.35212	0.408416	0.415058	0.227595	0.35212			Leadership	Leadership	Leadership->Leadership	1
MLQ	18	35	IIA	MLQ_Item_No_18	CR	MLQ_Item_No_35	IIA ->CR	0	0.399	0.398162	0.391576	0.271317	0.316684	0.398162	0.391576	0.271317	0.316684			Leadership	Leadership	Leadership->Leadership	1
MLQ	21	35	IIA	MLQ_Item_No_21	CR	MLQ_Item_No_35	IIA ->CR	0	0.411	0.423374	0.397813	0.137204	0.443442	0.423374	0.397813	0.137204	0.443442			Leadership	Leadership	Leadership->Leadership	1
MLQ	25	35	IIA	MLQ_Item_No_25	CR	MLQ_Item_No_35	IIA ->CR	0	0.411	0.392735	0.335777	0.203418	0.40033	0.392735	0.335777	0.203418	0.40033			Leadership	Leadership	Leadership->Leadership	1
MLQ	10	35	IIA	MLQ_Item_No_10	CR	MLQ_Item_No_35	IIA ->CR	0	0.407	0.500361	0.401758	0.324274	0.322949	0.500361	0.401758	0.324274	0.322949			Leadership	Leadership	Leadership->Leadership	1
MLQ	10	11	IIA	MLQ_Item_No_10	CR	MLQ_Item_No_11	IIA ->CR	0	0.432	0.427163	0.380998	0.190386	0.305005	0.427163	0.380998	0.190386	0.305005			Leadership	Leadership	Leadership->Leadership	1
MLQ	21	28	IIA	MLQ_Item_No_21	LF	MLQ_Item_No_28	IIA ->LF	0	-0.36	0.363159	0.682967	0.333288	0.656991	-0.363159	-0.682967	-0.333288	-0.656991			Leadership	Leadership	Leadership->Leadership	1
MLQ	18	28	IIA	MLQ_Item_No_18	LF	MLQ_Item_No_28	IIA ->LF	0	-0.32	0.399599	0.575635	0.354383	0.394523	-0.399599	-0.575635	-0.354383	-0.394523			Leadership	Leadership	Leadership->Leadership	1
MLQ	25	28	IIA	MLQ_Item_No_25	LF	MLQ_Item_No_28	IIA ->LF	0	-0.34	0.361712	0.511437	0.257612	0.530261	-0.361712	-0.511437	-0.257612	-0.530261			Leadership	Leadership	Leadership->Leadership	1
MLQ	25	33	IIA	MLQ_Item_No_25	LF	MLQ_Item_No_33	IIA ->LF	0	-0.33	0.370139	0.419466	0.127501	0.389774	-0.370139	-0.419466	-0.127501	-0.389774			Leadership	Leadership	Leadership->Leadership	1
MLQ	21	33	IIA	MLQ_Item_No_21	LF	MLQ_Item_No_33	IIA ->LF	0	-0.37	0.376803	0.53504	0.145566	0.466057	-0.376803	-0.53504	-0.145566	-0.466057			Leadership	Leadership	Leadership->Leadership	1
MLQ	18	33	IIA	MLQ_Item_No_18	LF	MLQ_Item_No_33	IIA ->LF	0	-0.3	0.404887	0.560107	0.224744	0.303011	-0.404887	-0.560107	-0.224744	-0.303011			Leadership	Leadership	Leadership->Leadership	1
MLQ	10	33	IIA	MLQ_Item_No_10	LF	MLQ_Item_No_33	IIA ->LF	0	-0.24	0.385608	0.61061	0.282135	0.323025	-0.385608	-0.61061	-0.282135	-0.323025			Leadership	Leadership	Leadership->Leadership	1
MLQ	10	28	IIA	MLQ_Item_No_10	LF	MLQ_Item_No_28	IIA ->LF	0	-0.26	0.401209	0.684877	0.484982	0.444544	-0.401209	-0.684877	-0.484982	-0.444544			Leadership	Leadership	Leadership->Leadership	1
MLQ	25	27	IIA	MLQ_Item_No_25	MBE	MLQ_Item_No_27	IIA ->MBE	0	0.236	0.387176	0.387447	0.132771	0.376427	0.387176	0.387447	0.132771	0.376427			Leadership	Leadership	Leadership->Leadership	1
MLQ	18	24	IIA	MLQ_Item_No_18	MBE	MLQ_Item_No_24	IIA ->MBE	0	0.101	0.405186	0.62632	0.352393	0.436221	0.405186	0.62632	0.352393	0.436221			Leadership	Leadership	Leadership->Leadership	1
MLQ	21	22	IIA	MLQ_Item_No_21	MBE	MLQ_Item_No_22	IIA ->MBE	0	0.268	0.381352	0.560577	0.263641	0.585094	0.381352	0.560577	0.263641	0.585094			Leadership	Leadership	Leadership->Leadership	1
MLQ	18	27	IIA	MLQ_Item_No_18	MBE	MLQ_Item_No_27	IIA ->MBE	0	0.118	0.393442	0.429231	0.18036	0.288362	0.393442	0.429231	0.18036	0.288362			Leadership	Leadership	Leadership->Leadership	1
MLQ	10	27	IIA	MLQ_Item_No_10	MBE	MLQ_Item_No_27	IIA ->MBE	0	0.178	0.371159	0.526562	0.264052	0.331593	0.371159	0.526562	0.264052	0.331593			Leadership	Leadership	Leadership->Leadership	1
MLQ	18	22	IIA	MLQ_Item_No_18	MBE	MLQ_Item_No_22	IIA ->MBE	0	0.255	0.414036	0.511587	0.300607	0.3474	0.414036	0.511587	0.300607	0.3474			Leadership	Leadership	Leadership->Leadership	1
MLQ	21	27	IIA	MLQ_Item_No_21	MBE	MLQ_Item_No_27	IIA ->MBE	0	0.22	0.43205	0.534206	0.28396	0.4772	0.43205	0.534206	0.28396	0.4772			Leadership	Leadership	Leadership->Leadership	1
MLQ	10	22	IIA	MLQ_Item_No_10	MBE	MLQ_Item_No_22	IIA ->MBE	0	0.216	0.415529	0.597865	0.423421	0.408411	0.415529	0.597865	0.423421	0.408411			Leadership	Leadership	Leadership->Leadership	1
MLQ	10	24	IIA	MLQ_Item_No_10	MBE	MLQ_Item_No_24	IIA ->MBE	0	0.076	0.394343	0.72775	0.437175	0.472082	0.394343	0.72775	0.437175	0.472082			Leadership	Leadership	Leadership->Leadership	1
MLQ	21	24	IIA	MLQ_Item_No_21	MBE	MLQ_Item_No_24	IIA ->MBE	0	0.144	0.377903	0.694613	0.280676	0.670011	0.377903	0.694613	0.280676	0.670011			Leadership	Leadership	Leadership->Leadership	1
MLQ	10	20	IIA	MLQ_Item_No_10	MBp	MLQ_Item_No_20	IIA ->MBp	0	-0.29	0.422678	0.686107	0.400136	0.370423	-0.422678	-0.686107	-0.400136	-0.370423			Leadership	Leadership	Leadership->Leadership	1
MLQ	18	20	IIA	MLQ_Item_No_18	MBp	MLQ_Item_No_20	IIA ->MBp	0	-0.33	0.459356	0.617468	0.370308	0.385205	-0.459356	-0.617468	-0.370308	-0.385205			Leadership	Leadership	Leadership->Leadership	1
MLQ	10	12	IIA	MLQ_Item_No_10	MBp	MLQ_Item_No_12	IIA ->MBp	0	-0.28	0.407977	0.699684	0.496165	0.449857	-0.407977	-0.699684	-0.496165	-0.449857			Leadership	Leadership	Leadership->Leadership	1
MLQ	10	17	IIA	MLQ_Item_No_10	MBp	MLQ_Item_No_17	IIA ->MBp	0	0.211	0.439683	0.4979	0.277126	0.251854	-0.439683	-0.4979	-0.277126	-0.251854			Leadership	Leadership	Leadership->Leadership	1
MLQandMo	54	72	IIA	My manager MLQ_Item_No_10	LF	MLQ_Item_No_28	IIA ->LF	#NULL!	-0.253498	0.462695	0.473122	0.430882	0.357342	-0.462695	-0.473122	-0.430882	-0.357342	TF	LF	Leadership	Leadership	Leadership->Leadership	1
MLQandMo	54	77	IIA	My manager MLQ_Item_No_10	LF	MLQ_Item_No_33	IIA ->LF	#NULL!	-0.274588	0.440158	0.392473	0.296697	0.215736	-0.440158	-0.392473	-0.296697	-0.215736	TF	LF	Leadership	Leadership	Leadership->Leadership	1
MLQandMo	69	72	IIA	My manager MLQ_Item_No_25	LF	MLQ_Item_No_28	IIA ->LF	#NULL!	-0.365326	0.414264	0.475442	0.46842	0.35496	-0.414264	-0.475442	-0.46842	-0.35496	TF	LF	Leadership	Leadership	Leadership->Leadership	1
MLQandMo	69	77	IIA	My manager MLQ_Item_No_25	LF	MLQ_Item_No_33	IIA ->LF	#NULL!	-0.325659	0.405473	0.36641	0.303521	0.232504	-0.405473	-0.36641	-0.303521	-0.232504	TF	LF	Leadership	Leadership	Leadership->Leadership	1
MLQandMo	62	72	IIA	MLQ_Item_No_18	LF	MLQ_Item_No_28	IIA ->LF	#NULL!	-0.429258	0.397859	0.516645	0.547703	0.263057	-0.397859	-0.516645	-0.547703	-0.263057	TF	LF	Leadership	Leadership	Leadership->Leadership	1
MLQandMo	62	77	IIA	MLQ_Item_No_18	LF	MLQ_Item_No_33	IIA ->LF	#NULL!	-0.440745	0.417317	0.489049	0.388569	0.194241	-0.417317	-0.489049	-0.388569	-0.194241	TF	LF	Leadership	Leadership	Leadership->Leadership	1
MLQandMo	65	72	IIA	My manager acts in ways that build others' respect	LF	MLQ_Item_No_28	IIA ->LF	#NULL!	-0.459938	0.407858	0.635161	0.543952	0.497526	-0.407858	-0.635161	-0.543952	-0.497526	TF	LF	Leadership	Leadership	Leadership->Leadership	1
MLQandMo	65	77	IIA	My manager acts in ways that build others' respect	LF	MLQ_Item_No_33	IIA ->LF	#NULL!	-0.483175	0.404774	0.456344	0.334366	0.304576	-0.404774	-0.456344	-0.334366	-0.304576	TF	LF	Leadership	Leadership	Leadership->Leadership	1
MLQandMo	49	54	LF	MLQ_Item_No_5	IIA	My manager MLQ_Item_No_10	IIA ->LF	#NULL!	-0.307176	0.466305	0.382714	0.386022	0.359542	-0.466305	-0.382714	-0.386022	-0.359542	LF	TF	Leadership	Leadership	Leadership->Leadership	1
MLQandMo	49	62	LF	MLQ_Item_No_5	IIA	MLQ_Item_No_18	IIA ->LF	#NULL!	-0.451513	0.434688	0.468003	0.568966	0.229354	-0.434688	-0.468003	-0.568966	-0.229354	LF	TF	Leadership	Leadership	Leadership->Leadership	1
MLQandMo	49	65	LF	MLQ_Item_No_5	IIA	My manager MLQ_Item_No_21	IIA ->LF	#NULL!	-0.393907	0.446637	0.518038	0.488767	0.461395	-0.446637	-0.518038	-0.488767	-0.461395	LF	TF	Leadership	Leadership	Leadership->Leadership	1
MLQandMo	49	69	LF	MLQ_Item_No_5	IIA	My manager MLQ_Item_No_25	IIA ->LF	#NULL!	-0.350251	0.476364	0.375677	0.422961	0.279426	-0.476364	-0.375677	-0.422961	-0.279426	LF	TF	Leadership	Leadership	Leadership->Leadership	1
MLQandMo	51	54	LF	MLQ_Item_No_7	IIA	My manager MLQ_Item_No_10	IIA ->LF	#NULL!	-0.274304	0.536014	0.567213	0.503752	0.370458	-0.536014	-0.567213	-0.503752	-0.370458	LF	TF	Leadership	Leadership	Leadership->Leadership	1
MLQandMo	51	62	LF	MLQ_Item_No_7	IIA	MLQ_Item_No_18	IIA ->LF	#NULL!	-0.503738	0.73014	0.619149	0.663162	0.275366	-0.73014	-0.619149	-0.663162	-0.275366	LF	TF	Leadership	Leadership	Leadership->Leadership	1
MLQandMo	51	65	LF	MLQ_Item_No_7	IIA	My manager MLQ_Item_No_21	IIA ->LF	#NULL!	-0.464717	0.732626	0.732188	0.648961	0.512462	-0.732626	-0.732188	-0.648961	-0.512462	LF	TF	Leadership	Leadership	Leadership->Leadership	1
MLQandMo	51	69	LF	MLQ_Item_No_7	IIA	My manager MLQ_Item_No_25	IIA ->LF	#NULL!	-0.280958	0.723681	0.549995	0.602871	0.337761	-0.723681	-0.549995	-0.602871	-0.337761	LF	TF	Leadership	Leadership	Leadership->Leadership	1
MLQandMo	54	66	IIA	My manager MLQ_Item_No_10	MBE	MLQ_Item_No_22	IIA ->MBE	#NULL!	0.148591	0.433269	0.548012	0.472704	0.53277	0.433269	0.548012	0.472704	0.53277	TF	TA	Leadership	Leadership	Leadership->Leadership	1
MLQandMo	54	68	IIA	My manager MLQ_Item_No_10	MBE	MLQ_Item_No_24	IIA ->MBE	#NULL!	0.100618	0.440069	0.502538	0.386397	0.351282	0.440069	0.502538	0.386397	0.351282	TF	TA	Leadership	Leadership	Leadership->Leadership	1
MLQandMo	54	71	IIA	My manager MLQ_Item_No_10	MBE	MLQ_Item_No_27	IIA ->MBE	#NULL!	0.14807	0.381329	0.341971	0.262445	0.23301	0.381329	0.341971	0.262445	0.23301	TF	TA	Leadership	Leadership	Leadership->Leadership	1
MLQandMo	68	69	MBE	MLQ_Item_No_24	IIA	My manager MLQ_Item_No_25	IIA ->MBE	#NULL!	0.220914	0.386616	0.447022	0.452386	0.342381	0.386616	0.447022	0.452386	0.342381	TA	TF	Leadership	Leadership	Leadership->Leadership	1
MLQandMo	69	71	IIA	My manager MLQ_Item_No_25	MBE	MLQ_Item_No_27	IIA ->MBE	#NULL!	0.171172	0.385396	0.33059	0.267754	0.213315	0.385396	0.33059	0.267754	0.213315	TF	TA	Leadership	Leadership	Leadership->Leadership	1
MLQandMo	62	66	IIA	MLQ_Item_No_18	MBE	MLQ_Item_No_22	IIA ->MBE	#NULL!	0.25931	0.368631	0.3566	0.270963	0.214551	0.368631	0.3566	0.270963	0.214551	TF	TA	Leadership	Leadership	Leadership->Leadership	1
MLQandMo	62	68	IIA	MLQ_Item_No_18	MBE	MLQ_Item_No_24	IIA ->MBE	#NULL!	0.138253	0.369954	0.579121	0.537736	0.292945	0.369954	0.579121	0.537736	0.292945	TF	TA	Leadership	Leadership	Leadership->Leadership	1
MLQandMo	62	71	IIA	MLQ_Item_No_18	MBE	MLQ_Item_No_27	IIA ->MBE	#NULL!	0.036342	0.366758	0.36489	0.309689	0.183308	0.366758	0.36489	0.309689	0.183308	TF	TA	Leadership	Leadership	Leadership->Leadership	1
MLQandMo	65	66	IIA	My manager acts in ways that build others' respect	MBE	MLQ_Item_No_22	IIA ->MBE	#NULL!	0.274999	0.343577	0.348923	0.250184	0.376503	0.343577	0.348923	0.250184	0.376503	TF	TA	Leadership	Leadership	Leadership->Leadership	1
MLQandMo	65	68	IIA	My manager acts in ways that build others' respect	MBE	MLQ_Item_No_24	IIA ->MBE	#NULL!	0.136909	0.381639	0.637238	0.497411	0.514436	0.381639	0.637238	0.497411	0.514436	TF	TA	Leadership	Leadership	Leadership->Leadership	1
MLQandMo	65	71	IIA	My manager acts in ways that build others' respect	MBE	MLQ_Item_No_27	IIA ->MBE	#NULL!	0.0349999	0.400032	0.459292	0.401721	0.314445	0.400032	0.459292	0.401721	0.314445	TF	TA	Leadership	Leadership	Leadership->Leadership	1
MLQandMo	66	69	MBE	My manager concentrates his/her full attention on dealing with mistakes	IIA	My manager MLQ_Item_No_25	IIA ->MBE	#NULL!	0.244676	0.362762	0.284403	0.301892	0.271623	0.362762	0.284403	0.301892	0.271623	TA	TF	Leadership	Leadership	Leadership->Leadership	1
MLQandMo	48	54	MBE	My manager focuses attention on irregularities	IIA	My manager MLQ_Item_No_10	IIA ->MBE	#NULL!	-0.0818994	0.381306	0.391141	0.27177	0.278338	0.381306	0.391141	0.27177	0.278338	TA	TF	Leadership	Leadership	Leadership->Leadership	1
MLQandMo	48	62	MBE	My manager focuses attention on irregularities	IIA	MLQ_Item_No_18	IIA ->MBE	#NULL!	-0.138117	0.330282	0.461665	0.366065	0.2381	0.330282	0.461665	0.366065	0.2381	TA	TF	Leadership	Leadership	Leadership->Leadership	1
MLQandMo	48	65	MBE	My manager focuses attention on irregularities	IIA	My manager MLQ_Item_No_21	IIA ->MBE	#NULL!	-0.104279	0.346304	0.580097	0.424611	0.380612	0.346304	0.580097	0.424611	0.380612	TA	TF	Leadership	Leadership	Leadership->Leadership	1
MLQandMo	48	69	MBE	My manager focuses attention on irregularities	IIA	My manager MLQ_Item_No_25	IIA ->MBE	#NULL!	-0.0419572	0.351308	0.390654	0.308584	0.257961	0.351308	0.390654	0.308584	0.257961	TA	TF	Leadership	Leadership	Leadership->Leadership	1
MLQandMo	54	56	IIA	My manager MLQ_Item_No_10	MBp	MLQ_Item_No_12	IIA ->MBp	#NULL!	-0.194863	0.434819	0.399265	0.343358	0.323492	-0.434819	-0.399265	-0.343358	-0.323492	TF	TA	Leadership	Leadership	Leadership->Leadership	1
MLQandMo	54	61	IIA	My manager MLQ_Item_No_10	MBp	MLQ_Item_No_17	IIA ->MBp	#NULL!	0.180193	0.431249	0.485178	0.354874	0.461903	-0.431249	-0.485178	-0.354874	-0.461903	TF	TA	Leadership	Leadership	Leadership->Leadership	1
MLQandMo	54	64	IIA	My manager MLQ_Item_No_10	MBp	MLQ_Item_No_20	IIA ->MBp	#NULL!	-0.236523	0.462281	0.525737	0.42837	0.457447	-0.462281	-0.525737	-0.42837	-0.457447	TF	TA	Leadership	Leadership	Leadership->Leadership	1
MLQandMo	56	62	MBp	MLQ_Item_No_12	IIA	MLQ_Item_No_18	IIA ->MBp	#NULL!	-0.403673	0.410056	0.524286	0.527203	0.329413	-0.410056	-0.524286	-0.527203	-0.329413	TA	TF	Leadership	Leadership	Leadership->Leadership	1
MLQandMo	56	65	MBp	MLQ_Item_No_12	IIA	My manager MLQ_Item_No_21	IIA ->MBp	#NULL!	-0.387975	0.376217	0.55726	0.530051	0.495739	-0.376217	-0.55726	-0.530051	-0.495739	TA	TF	Leadership	Leadership	Leadership->Leadership	1
MLQandMo	56	69	MBp	MLQ_Item_No_12	IIA	My manager MLQ_Item_No_25	IIA ->MBp	#NULL!	-0.259686	0.388124	0.404975	0.447559	0.387183	-0.388124	-0.404975	-0.447559	-0.387183	TA	TF	Leadership	Leadership	Leadership->Leadership	1
MLQandMo	61	62	MBp	My manager shows that he/she is a firm believer in "if it aint broke	IIA	MLQ_Item_No_18	IIA ->MBp	#NULL!	0.1975	0.381736	0.267366	0.227752	0.141936	-0.381736	-0.267366	-0.227752	-0.141936	TA	TF	Leadership	Leadership	Leadership->Leadership	1
MLQandMo	61	65	MBp	My manager shows that he/she is a firm believer in "if it aint broke	IIA	My manager MLQ_Item_No_21	IIA ->MBp	#NULL!	0.201319	0.366298	0.317039	0.22772	0.24612	-0.366298	-0.317039	-0.22772	-0.24612	TA	TF	Leadership	Leadership	Leadership->Leadership	1
MLQandMo	61	69	MBp	My manager shows that he/she is a firm believer in "if it aint broke	IIA	My manager MLQ_Item_No_25	IIA ->MBp	#NULL!	0.139941	0.379937	0.246428	0.232022	0.166906	-0.379937	-0.246428	-0.232022	-0.166906	TA	TF	Leadership	Leadership	Leadership->Leadership	1
MLQandMo	62	64	IIA	MLQ_Item_No_18	MBp	MLQ_Item_No_20	IIA ->MBp	#NULL!	-0.415474	0.431059	0.329901	0.320965	0.169157	-0.431059	-0.329901	-0.320965	-0.169157	TF	TA	Leadership	Leadership	Leadership->Leadership	1
MLQandMo	64	65	MBp	MLQ_Item_No_20	IIA	My manager MLQ_Item_No_21	IIA ->MBp	#NULL!	-0.430538	0.397261	0.351032	0.325003	0.320709	-0.397261	-0.351032	-0.325003	-0.320709	TA	TF	Leadership	Leadership	Leadership->Leadership	1
MLQandMo	64	69	MBp	MLQ_Item_No_20	IIA	My manager MLQ_Item_No_25	IIA ->MBp	#NULL!	-0.307256	0.428172	0.300611	0.312222	0.228875	-0.428172	-0.300611	-0.312222	-0.228875	TA	TF	Leadership	Leadership	Leadership->Leadership	1
MLQandMo	47	54	MBp	MLQ_Item_No_3	IIA	My manager MLQ_Item_No_10	IIA ->MBp	#NULL!	-0.151599	0.50007	0.39735	0.319492	0.255136	-0.50007	-0.39735	-0.319492	-0.255136	TA	TF	Leadership	Leadership	Leadership->Leadership	1
MLQandMo	47	62	MBp	MLQ_Item_No_3	IIA	MLQ_Item_No_18	IIA ->MBp	#NULL!	-0.217139	0.541628	0.447142	0.459537	0.182873	-0.541628	-0.447142	-0.459537	-0.182873	TA	TF	Leadership	Leadership	Leadership->Leadership	1
MLQandMo	47	65	MBp	MLQ_Item_No_3	IIA	My manager MLQ_Item_No_21	IIA ->MBp	#NULL!	-0.222344	0.493229	0.503673	0.426827	0.400829	-0.493229	-0.503673	-0.426827	-0.400829	TA	TF	Leadership	Leadership	Leadership->Leadership	1
MLQandMo	47	69	MBp	MLQ_Item_No_3	IIA	My manager MLQ_Item_No_25	IIA ->MBp	#NULL!	-0.156224	0.52554	0.38566	0.39555	0.28387	-0.52554	-0.38566	-0.39555	-0.28387	TA	TF	Leadership	Leadership	Leadership->Leadership	1
MLQ	23	35	IIB	MLQ_Item_No_23	CR	MLQ_Item_No_35	IIB ->CR	0	0.443	0.393722	0.382702	0.207381	0.367221	0.393722	0.382702	0.207381	0.367221			Leadership	Leadership	Leadership->Leadership	1
MLQ	6	35	IIB	MLQ_Item_No_6	CR	MLQ_Item_No_35	IIB ->CR	0	0.436	0.503535	0.219109	0.201903	0.285837	0.503535	0.219109	0.201903	0.285837			Leadership	Leadership	Leadership->Leadership	1
MLQ	14	16	IIB	I specify the importance of having a strong sense of purpose	CR	MLQ_Item_No_16	IIB ->CR	0	0.519	0.424818	0.503468	0.336146	0.525742	0.424818	0.503468	0.336146	0.525742			Leadership	Leadership	Leadership->Leadership	1
MLQ	34	35	IIB	MLQ_Item_No_34	CR	MLQ_Item_No_35	IIB ->CR	0	0.562	0.393201	0.40171	0.202364	0.432005	0.393201	0.40171	0.202364	0.432005			Leadership	Leadership	Leadership->Leadership	1
MLQ	6	11	IIB	MLQ_Item_No_6	CR	MLQ_Item_No_11	IIB ->CR	0	0.515	0.403884	0.200885	0.179218	0.247582	0.403884	0.200885	0.179218	0.247582			Leadership	Leadership	Leadership->Leadership	1
MLQ	14	35	IIB	I specify the importance of having a strong sense of purpose	CR	MLQ_Item_No_35	IIB ->CR	0	0.514	0.406758	0.377927	0.223303	0.485232	0.406758	0.377927	0.223303	0.485232			Leadership	Leadership	Leadership->Leadership	1
MLQ	6	16	IIB	MLQ_Item_No_6	CR	MLQ_Item_No_16	IIB ->CR	0	0.434	0.501082	0.147989	0.175737	0.365004	0.501082	0.147989	0.175737	0.365004			Leadership	Leadership	Leadership->Leadership	1
MLQ	6	33	IIB	MLQ_Item_No_6	LF	MLQ_Item_No_33	IIB ->LF	0	-0.29	0.353582	0.248742	0.0932896	0.33786	-0.353582	-0.248742	-0.0932896	-0.33786			Leadership	Leadership	Leadership->Leadership	1
MLQ	14	28	IIB	I specify the importance of having a strong sense of purpose	LF	MLQ_Item_No_28	IIB ->LF	0	-0.31	0.379141	0.66277	0.482581	0.671127	-0.379141	-0.66277	-0.482581	-0.671127			Leadership	Leadership	Leadership->Leadership	1
MLQ	14	33	IIB	I specify the importance of having a strong sense of purpose	LF	MLQ_Item_No_33	IIB ->LF	0	-0.31	0.356341	0.590724	0.205732	0.508574	-0.356341	-0.590724	-0.205732	-0.508574			Leadership	Leadership	Leadership->Leadership	1
MLQ	6	28	IIB	MLQ_Item_No_6	LF	MLQ_Item_No_28	IIB ->LF	0	-0.31	0.37602	0.251932	0.253075	0.373586	-0.37602	-0.251932	-0.253075	-0.373586			Leadership	Leadership	Leadership->Leadership	1
MLQ	23	28	IIB	MLQ_Item_No_23	LF	MLQ_Item_No_28	IIB ->LF	0	-0.32	0.533902	0.922452	0.745271	0.827997	-0.533902	-0.922452	-0.745271	-0.827997			Leadership	Leadership	Leadership->Leadership	1
MLQ	6	7	IIB	MLQ_Item_No_6	LF	MLQ_Item_No_7	IIB ->LF	0	-0.27	0.337822	0.264172	0.207023	0.344844	-0.337822	-0.264172	-0.207023	-0.344844			Leadership	Leadership	Leadership->Leadership	1
MLQ	23	33	IIB	MLQ_Item_No_23	LF	MLQ_Item_No_33	IIB ->LF	0	-0.33	0.385776	0.618092	0.246835	0.462121	-0.385776	-0.618092	-0.246835	-0.462121			Leadership	Leadership	Leadership->Leadership	1
MLQ	6	24	IIB	MLQ_Item_No_6	MBE	MLQ_Item_No_24	IIB ->MBE	0	0.17	0.364758	0.271548	0.146632	0.373671	0.364758	0.271548	0.146632	0.373671			Leadership	Leadership	Leadership->Leadership	1
MLQ	14	22	IIB	I specify the importance of having a strong sense of purpose	MBE	MLQ_Item_No_22	IIB ->MBE	0	0.231	0.41407	0.541757	0.349317	0.586902	0.41407	0.541757	0.349317	0.586902			Leadership	Leadership	Leadership->Leadership	1
MLQ	14	24	IIB	I specify the importance of having a strong sense of purpose	MBE	MLQ_Item_No_24	IIB ->MBE	0	0.141	0.381195	0.694457	0.366705	0.734996	0.381195	0.694457	0.366705	0.734996			Leadership	Leadership	Leadership->Leadership	1
MLQ	6	22	IIB	MLQ_Item_No_6	MBE	MLQ_Item_No_22	IIB ->MBE	0	0.244	0.413456	0.309313	0.321759	0.463687	0.413456	0.309313	0.321759	0.463687			Leadership	Leadership	Leadership->Leadership	1
MLQ	23	27	IIB	MLQ_Item_No_23	MBE	MLQ_Item_No_27	IIB ->MBE	0	0.249	0.388601	0.509387	0.260146	0.451802	0.388601	0.509387	0.260146	0.451802			Leadership	Leadership	Leadership->Leadership	1
MLQ	6	27	IIB	MLQ_Item_No_6	MBE	MLQ_Item_No_27	IIB ->MBE	0	0.227	0.410931	0.2895	0.198359	0.301466	0.410931	0.2895	0.198359	0.301466			Leadership	Leadership	Leadership->Leadership	1
MLQ	23	24	IIB	MLQ_Item_No_23	MBE	MLQ_Item_No_24	IIB ->MBE	0	0.191	0.421799	0.704026	0.252417	0.62108	0.421799	0.704026	0.252417	0.62108			Leadership	Leadership	Leadership->Leadership	1
MLQ	14	27	IIB	I specify the importance of having a strong sense of purpose	MBE	MLQ_Item_No_27	IIB ->MBE	0	0.237	0.347818	0.501363	0.263313	0.471293	0.347818	0.501363	0.263313	0.471293			Leadership	Leadership	Leadership->Leadership	1
MLQ	6	17	IIB	MLQ_Item_No_6	MBp	MLQ_Item_No_17	IIB ->MBp	0	0.155	0.341631	0.169469	0.139404	0.252421	-0.341631	-0.169469	-0.139404	-0.252421			Leadership	Leadership	Leadership->Leadership	1
MLQ	6	20	IIB	MLQ_Item_No_6	MBp	MLQ_Item_No_20	IIB ->MBp	0	-0.32	0.386459	0.225949	0.186089	0.390967	-0.386459	-0.225949	-0.186089	-0.390967			Leadership	Leadership	Leadership->Leadership	1
MLQ	6	12	IIB	MLQ_Item_No_6	MBp	MLQ_Item_No_12	IIB ->MBp	0	-0.36	0.383638	0.213509	0.173607	0.44663	-0.383638	-0.213509	-0.173607	-0.44663			Leadership	Leadership	Leadership->Leadership	1
MLQ	14	17	IIB	I specify the importance of having a strong sense of purpose	MBp	MLQ_Item_No_17	IIB ->MBp	0	0.221	0.363045	0.478673	0.258006	0.407408	-0.363045	-0.478673	-0.258006	-0.407408			Leadership	Leadership	Leadership->Leadership	1
MLQ	14	20	IIB	I specify the importance of having a strong sense of purpose	MBp	MLQ_Item_No_20	IIB ->MBp	0	-0.35	0.381395	0.624777	0.388127	0.655718	-0.381395	-0.624777	-0.388127	-0.655718			Leadership	Leadership	Leadership->Leadership	1
MLQandMo	58	72	IIB	My manager MLQ_Item_No_14	LF	MLQ_Item_No_28	IIB ->LF	#NULL!	-0.385368	0.427262	0.602423	0.679784	0.48794	-0.427262	-0.602423	-0.679784	-0.48794	TF	LF	Leadership	Leadership	Leadership->Leadership	1
MLQandMo	58	77	IIB	My manager MLQ_Item_No_14	LF	MLQ_Item_No_33	IIB ->LF	#NULL!	-0.329384	0.395457	0.516207	0.410567	0.340944	-0.395457	-0.516207	-0.410567	-0.340944	TF	LF	Leadership	Leadership	Leadership->Leadership	1
MLQandMo	67	77	IIB	MLQ_Item_No_23	LF	MLQ_Item_No_33	IIB ->LF	#NULL!	-0.313393	0.431674	0.559413	0.43108	0.308811	-0.431674	-0.559413	-0.43108	-0.308811	TF	LF	Leadership	Leadership	Leadership->Leadership	1
MLQandMo	72	78	LF	MLQ_Item_No_28	IIB	MLQ_Item_No_34	IIB ->LF	#NULL!	-0.39815	0.397557	0.690942	0.524497	0.544697	-0.397557	-0.690942	-0.524497	-0.544697	LF	TF	Leadership	Leadership	Leadership->Leadership	1
MLQandMo	67	72	IIB	MLQ_Item_No_23	LF	MLQ_Item_No_28	IIB ->LF	#NULL!	-0.37444	0.530801	0.913015	0.831594	0.757606	-0.530801	-0.913015	-0.831594	-0.757606	TF	LF	Leadership	Leadership	Leadership->Leadership	1
MLQandMo	77	78	LF	MLQ_Item_No_33	IIB	MLQ_Item_No_34	IIB ->LF	#NULL!	-0.268914	0.390428	0.567839	0.348758	0.313612	-0.390428	-0.567839	-0.348758	-0.313612	LF	TF	Leadership	Leadership	Leadership->Leadership	1
MLQandMo	49	58	LF	MLQ_Item_No_5	IIB	My manager MLQ_Item_No_14	IIB ->LF	#NULL!	-0.330114	0.444347	0.647994	0.673026	0.501903	-0.444347	-0.647994	-0.673026	-0.501903	LF	TF	Leadership	Leadership	Leadership->Leadership	1
MLQandMo	49	67	LF	MLQ_Item_No_5	IIB	MLQ_Item_No_23	IIB ->LF	#NULL!	-0.304895	0.451793	0.589248	0.635771	0.42936	-0.451793	-0.589248	-0.635771	-0.42936	LF	TF	Leadership	Leadership	Leadership->Leadership	1
MLQandMo	49	78	LF	MLQ_Item_No_5	IIB	MLQ_Item_No_34	IIB ->LF	#NULL!	-0.327157	0.398515	0.719198	0.541983	0.416828	-0.398515	-0.719198	-0.541983	-0.416828	LF	TF	Leadership	Leadership	Leadership->Leadership	1
MLQandMo	49	50	LF	MLQ_Item_No_5	IIB	My manager talks about my most important values and beliefs	IIB ->LF	#NULL!	-0.322342	0.567806	0.62519	0.607959	0.557334	-0.567806	-0.62519	-0.607959	-0.557334	LF	TF	Leadership	Leadership	Leadership->Leadership	1
MLQandMo	50	72	IIB	My manager talks about my most important values and beliefs	LF	MLQ_Item_No_28	IIB ->LF	#NULL!	-0.288895	0.45071	0.514226	0.552455	0.548346	-0.45071	-0.514226	-0.552455	-0.548346	TF	LF	Leadership	Leadership	Leadership->Leadership	1
MLQandMo	50	77	IIB	My manager talks about my most important values and beliefs	LF	MLQ_Item_No_33	IIB ->LF	#NULL!	-0.250339	0.417028	0.470547	0.355252	0.42931	-0.417028	-0.470547	-0.355252	-0.42931	TF	LF	Leadership	Leadership	Leadership->Leadership	1
MLQandMo	50	51	IIB	My manager talks about my most important values and beliefs	LF	MLQ_Item_No_7	IIB ->LF	#NULL!	-0.278515	0.745696	0.618513	0.651057	0.601909	-0.745696	-0.618513	-0.651057	-0.601909	TF	LF	Leadership	Leadership	Leadership->Leadership	1
MLQandMo	51	58	LF	MLQ_Item_No_7	IIB	My manager MLQ_Item_No_14	IIB ->LF	#NULL!	-0.267374	0.501163	0.687649	0.79627	0.546332	-0.501163	-0.687649	-0.79627	-0.546332	LF	TF	Leadership	Leadership	Leadership->Leadership	1
MLQandMo	51	67	LF	MLQ_Item_No_7	IIB	MLQ_Item_No_23	IIB ->LF	#NULL!	-0.349692	0.543871	0.740995	0.663398	0.477062	-0.543871	-0.740995	-0.663398	-0.477062	LF	TF	Leadership	Leadership	Leadership->Leadership	1
MLQandMo	51	78	LF	MLQ_Item_No_7	IIB	MLQ_Item_No_34	IIB ->LF	#NULL!	-0.278436	0.462491	0.758214	0.673172	0.430422	-0.462491	-0.758214	-0.673172	-0.430422	LF	TF	Leadership	Leadership	Leadership->Leadership	1
MLQandMo	58	66	IIB	My manager MLQ_Item_No_14	MBE	MLQ_Item_No_22	IIB ->MBE	#NULL!	0.273993	0.384751	0.312957	0.275184	0.371398	0.384751	0.312957	0.275184	0.371398	TF	TA	Leadership	Leadership	Leadership->Leadership	1
MLQandMo	58	68	IIB	My manager MLQ_Item_No_14	MBE	MLQ_Item_No_24	IIB ->MBE	#NULL!	0.170452	0.405015	0.629957	0.594766	0.585561	0.405015	0.629957	0.594766	0.585561	TF	TA	Leadership	Leadership	Leadership->Leadership	1
MLQandMo	58	71	IIB	My manager MLQ_Item_No_14	MBE	MLQ_Item_No_27	IIB ->MBE	#NULL!	0.233178	0.364792	0.418434	0.401689	0.285108	0.364792	0.418434	0.401689	0.285108	TF	TA	Leadership	Leadership	Leadership->Leadership	1
MLQandMo	68	78	MBE	MLQ_Item_No_24	IIB	MLQ_Item_No_34	IIB ->MBE	#NULL!	0.152699	0.383337	0.686514	0.531039	0.501892	0.383337	0.686514	0.531039	0.501892	TA	TF	Leadership	Leadership	Leadership->Leadership	1
MLQandMo	71	78	MBE	My manager directs others' attention towards failures to meet standards	IIB	MLQ_Item_No_34	IIB ->MBE	#NULL!	0.210604	0.339052	0.492183	0.386713	0.273307	0.339052	0.492183	0.386713	0.273307	TA	TF	Leadership	Leadership	Leadership->Leadership	1
MLQandMo	66	67	MBE	My manager concentrates his/her full attention on dealing with mistakes	IIB	MLQ_Item_No_23	IIB ->MBE	#NULL!	0.355927	0.38424	0.334988	0.211079	0.371968	0.38424	0.334988	0.211079	0.371968	TA	TF	Leadership	Leadership	Leadership->Leadership	1
MLQandMo	66	78	MBE	My manager concentrates his/her full attention on dealing with mistakes	IIB	MLQ_Item_No_34	IIB ->MBE	#NULL!	0.354133	0.344217	0.4279	0.281194	0.348672	0.344217	0.4279	0.281194	0.348672	TA	TF	Leadership	Leadership	Leadership->Leadership	1
MLQandMo	67	68	IIB	MLQ_Item_No_23	MBE	MLQ_Item_No_24	IIB ->MBE	#NULL!	0.291456	0.439121	0.656688	0.505304	0.452655	0.439121	0.656688	0.505304	0.452655	TF	TA	Leadership	Leadership	Leadership->Leadership	1
MLQandMo	67	71	IIB	MLQ_Item_No_23	MBE	MLQ_Item_No_27	IIB ->MBE	#NULL!	0.165226	0.394824	0.435756	0.400014	0.288051	0.394824	0.435756	0.400014	0.288051	TF	TA	Leadership	Leadership	Leadership->Leadership	1
MLQandMo	48	58	MBE	My manager focuses attention on irregularities	IIB	My manager MLQ_Item_No_14	IIB ->MBE	#NULL!	0.114618	0.38738	0.510131	0.424156	0.422714	0.38738	0.510131	0.424156	0.422714	TA	TF	Leadership	Leadership	Leadership->Leadership	1
MLQandMo	48	67	MBE	My manager focuses attention on irregularities	IIB	MLQ_Item_No_23	IIB ->MBE	#NULL!	0.0577985	0.385743	0.539329	0.430673	0.426467	0.385743	0.539329	0.430673	0.426467	TA	TF	Leadership	Leadership	Leadership->Leadership	1
MLQandMo	48	78	MBE	My manager focuses attention on irregularities	IIB	MLQ_Item_No_34	IIB ->MBE	#NULL!	0.0743066	0.340479	0.590699	0.396397	0.360684	0.340479	0.590699	0.396397	0.360684	TA	TF	Leadership	Leadership	Leadership->Leadership	1
MLQandMo	48	50	MBE	My manager focuses attention on irregularities	IIB	My manager talks about my most important values and beliefs	IIB ->MBE	#NULL!	-0.000208671	0.397992	0.473877	0.380002	0.475922	0.397992	0.473877	0.380002	0.475922	TA	TF	Leadership	Leadership	Leadership->Leadership	1
MLQandMo	50	66	IIB	My manager talks about my most important values and beliefs	MBE	MLQ_Item_No_22	IIB ->MBE	#NULL!	0.219947	0.37044	0.335369	0.295084	0.483873	0.37044	0.335369	0.295084	0.483873	TF	TA	Leadership	Leadership	Leadership->Leadership	1
MLQandMo	50	68	IIB	My manager talks about my most important values and beliefs	MBE	MLQ_Item_No_24	IIB ->MBE	#NULL!	0.168392	0.411835	0.546641	0.484164	0.578434	0.411835	0.546641	0.484164	0.578434	TF	TA	Leadership	Leadership	Leadership->Leadership	1
MLQandMo	50	71	IIB	My manager talks about my most important values and beliefs	MBE	MLQ_Item_No_27	IIB ->MBE	#NULL!	0.112204	0.426035	0.44447	0.400609	0.38071	0.426035	0.44447	0.400609	0.38071	TF	TA	Leadership	Leadership	Leadership->Leadership	1
MLQandMo	58	61	IIB	My manager MLQ_Item_No_14	MBp	MLQ_Item_No_17	IIB ->MBp	#NULL!	0.173031	0.388593	0.315007	0.27774	0.274007	-0.388593	-0.315007	-0.27774	-0.274007	TF	TA	Leadership	Leadership	Leadership->Leadership	1
MLQandMo	58	64	IIB	My manager MLQ_Item_No_14	MBp	MLQ_Item_No_20	IIB ->MBp	#NULL!	-0.355788	0.40965	0.292388	0.335928	0.355324	-0.40965	-0.292388	-0.335928	-0.355324	TF	TA	Leadership	Leadership	Leadership->Leadership	1
MLQandMo	56	58	MBp	MLQ_Item_No_12	IIB	My manager MLQ_Item_No_14	IIB ->MBp	#NULL!	-0.351626	0.396205	0.511012	0.566832	0.542623	-0.396205	-0.511012	-0.566832	-0.542623	TA	TF	Leadership	Leadership	Leadership->Leadership	1
MLQandMo	56	67	MBp	MLQ_Item_No_12	IIB	MLQ_Item_No_23	IIB ->MBp	#NULL!	-0.352341	0.432708	0.610266	0.553151	0.487706	-0.432708	-0.610266	-0.553151	-0.487706	TA	TF	Leadership	Leadership	Leadership->Leadership	1
MLQandMo	56	78	MBp	MLQ_Item_No_12	IIB	MLQ_Item_No_34	IIB ->MBp	#NULL!	-0.349943	0.385903	0.579689	0.519902	0.51036	-0.385903	-0.579689	-0.519902	-0.51036	TA	TF	Leadership	Leadership	Leadership->Leadership	1
MLQandMo	61	67	MBp	My manager shows that he/she is a firm believer in "if it aint broke	IIB	MLQ_Item_No_23	IIB ->MBp	#NULL!	0.147173	0.402917	0.33812	0.192404	0.256673	-0.402917	-0.33812	-0.192404	-0.256673	TA	TF	Leadership	Leadership	Leadership->Leadership	1
MLQandMo	61	78	MBp	My manager shows that he/she is a firm believer in "if it aint broke	IIB	MLQ_Item_No_34	IIB ->MBp	#NULL!	0.131592	0.396895	0.337699	0.173792	0.207725	-0.396895	-0.337699	-0.173792	-0.207725	TA	TF	Leadership	Leadership	Leadership->Leadership	1
MLQandMo	64	67	MBp	MLQ_Item_No_20	IIB	MLQ_Item_No_23	IIB ->MBp	#NULL!	-0.357393	0.454017	0.380954	0.335079	0.26745	-0.454017	-0.380954	-0.335079	-0.26745	TA	TF	Leadership	Leadership	Leadership->Leadership	1
MLQandMo	64	78	MBp	MLQ_Item_No_20	IIB	MLQ_Item_No_34	IIB ->MBp	#NULL!	-0.398307	0.382861	0.382703	0.30441	0.287086	-0.382861	-0.382703	-0.30441	-0.287086	TA	TF	Leadership	Leadership	Leadership->Leadership	1
MLQandMo	47	58	MBp	MLQ_Item_No_3	IIB	My manager MLQ_Item_No_14	IIB ->MBp	#NULL!	-0.234055	0.437096	0.47175	0.483804	0.425918	-0.437096	-0.47175	-0.483804	-0.425918	TA	TF	Leadership	Leadership	Leadership->Leadership	1
MLQandMo	47	67	MBp	MLQ_Item_No_3	IIB	MLQ_Item_No_23	IIB ->MBp	#NULL!	-0.192951	0.452073	0.512448	0.447016	0.390171	-0.452073	-0.512448	-0.447016	-0.390171	TA	TF	Leadership	Leadership	Leadership->Leadership	1
MLQandMo	47	78	MBp	MLQ_Item_No_3	IIB	MLQ_Item_No_34	IIB ->MBp	#NULL!	-0.307569	0.402399	0.561403	0.426394	0.395721	-0.402399	-0.561403	-0.426394	-0.395721	TA	TF	Leadership	Leadership	Leadership->Leadership	1
MLQandMo	47	50	MBp	MLQ_Item_No_3	IIB	My manager talks about my most important values and beliefs	IIB ->MBp	#NULL!	-0.255681	0.513567	0.460479	0.444236	0.500901	-0.513567	-0.460479	-0.444236	-0.500901	TA	TF	Leadership	Leadership	Leadership->Leadership	1
MLQandMo	50	56	IIB	My manager talks about my most important values and beliefs	MBp	MLQ_Item_No_12	IIB ->MBp	#NULL!	-0.305823	0.394265	0.495108	0.506846	0.643127	-0.394265	-0.495108	-0.506846	-0.643127	TF	TA	Leadership	Leadership	Leadership->Leadership	1
MLQandMo	50	61	IIB	My manager talks about my most important values and beliefs	MBp	MLQ_Item_No_17	IIB ->MBp	#NULL!	0.172403	0.39593	0.237069	0.214267	0.353234	-0.39593	-0.237069	-0.214267	-0.353234	TF	TA	Leadership	Leadership	Leadership->Leadership	1
MLQandMo	50	64	IIB	My manager talks about my most important values and beliefs	MBp	MLQ_Item_No_20	IIB ->MBp	#NULL!	-0.302803	0.426378	0.248024	0.258525	0.384419	-0.426378	-0.248024	-0.258525	-0.384419	TF	TA	Leadership	Leadership	Leadership->Leadership	1
MLQ	13	16	IM	MLQ_Item_No_13	CR	MLQ_Item_No_16	IM ->CR	0	0.485	0.399044	0.45651	0.286679	0.707833	0.399044	0.45651	0.286679	0.707833			Leadership	Leadership	Leadership->Leadership	1
MLQ	9	16	IM	MLQ_Item_No_9	CR	MLQ_Item_No_16	IM ->CR	0	0.39	0.412418	0.350867	0.17984	0.602231	0.412418	0.350867	0.17984	0.602231			Leadership	Leadership	Leadership->Leadership	1
MLQ	26	35	IM	MLQ_Item_No_26	CR	MLQ_Item_No_35	IM ->CR	0	0.507	0.379789	0.454005	0.272473	0.449796	0.379789	0.454005	0.272473	0.449796			Leadership	Leadership	Leadership->Leadership	1
MLQ	13	35	IM	MLQ_Item_No_13	CR	MLQ_Item_No_35	IM ->CR	0	0.489	0.42201	0.423303	0.363463	0.533881	0.42201	0.423303	0.363463	0.533881			Leadership	Leadership	Leadership->Leadership	1
MLQ	9	11	IM	MLQ_Item_No_9	CR	MLQ_Item_No_11	IM ->CR	0	0.421	0.40841	0.430636	0.305178	0.524765	0.40841	0.430636	0.305178	0.524765			Leadership	Leadership	Leadership->Leadership	1
MLQ	9	35	IM	MLQ_Item_No_9	CR	MLQ_Item_No_35	IM ->CR	0	0.449	0.404204	0.430902	0.341745	0.537354	0.404204	0.430902	0.341745	0.537354			Leadership	Leadership	Leadership->Leadership	1
MLQ	26	28	IM	MLQ_Item_No_26	LF	MLQ_Item_No_28	IM ->LF	0	-0.34	0.381703	0.771443	0.514911	0.675764	-0.381703	-0.771443	-0.514911	-0.675764			Leadership	Leadership	Leadership->Leadership	1
MLQ	13	33	IM	MLQ_Item_No_13	LF	MLQ_Item_No_33	IM ->LF	0	-0.3	0.366866	0.619129	0.242596	0.56867	-0.366866	-0.619129	-0.242596	-0.56867			Leadership	Leadership	Leadership->Leadership	1
MLQ	26	33	IM	MLQ_Item_No_26	LF	MLQ_Item_No_33	IM ->LF	0	-0.34	0.367394	0.657181	0.284809	0.4667	-0.367394	-0.657181	-0.284809	-0.4667			Leadership	Leadership	Leadership->Leadership	1
MLQ	9	33	IM	MLQ_Item_No_9	LF	MLQ_Item_No_33	IM ->LF	0	-0.29	0.400866	0.606588	0.194759	0.604151	-0.400866	-0.606588	-0.194759	-0.604151			Leadership	Leadership	Leadership->Leadership	1
MLQ	13	28	IM	MLQ_Item_No_13	LF	MLQ_Item_No_28	IM ->LF	0	-0.27	0.380081	0.6706	0.315783	0.725961	-0.380081	-0.6706	-0.315783	-0.725961			Leadership	Leadership	Leadership->Leadership	1
MLQ	9	28	IM	MLQ_Item_No_9	LF	MLQ_Item_No_28	IM ->LF	0	-0.29	0.394312	0.667911	0.312205	0.738812	-0.394312	-0.667911	-0.312205	-0.738812			Leadership	Leadership	Leadership->Leadership	1
MLQ	13	22	IM	MLQ_Item_No_13	MBE	MLQ_Item_No_22	IM ->MBE	0	0.197	0.43938	0.517636	0.322285	0.645641	0.43938	0.517636	0.322285	0.645641			Leadership	Leadership	Leadership->Leadership	1
MLQ	13	27	IM	MLQ_Item_No_13	MBE	MLQ_Item_No_27	IM ->MBE	0	0.189	0.331968	0.590315	0.358746	0.550707	0.331968	0.590315	0.358746	0.550707			Leadership	Leadership	Leadership->Leadership	1
MLQ	9	24	IM	MLQ_Item_No_9	MBE	MLQ_Item_No_24	IM ->MBE	0	0.0459415	0.403316	0.70463	0.295064	0.789698	0.403316	0.70463	0.295064	0.789698			Leadership	Leadership	Leadership->Leadership	1
MLQ	9	27	IM	MLQ_Item_No_9	MBE	MLQ_Item_No_27	IM ->MBE	0	0.165	0.392153	0.579525	0.305263	0.605541	0.392153	0.579525	0.305263	0.605541			Leadership	Leadership	Leadership->Leadership	1
MLQ	13	24	IM	MLQ_Item_No_13	MBE	MLQ_Item_No_24	IM ->MBE	0	0.126	0.40401	0.709562	0.318494	0.748881	0.40401	0.709562	0.318494	0.748881			Leadership	Leadership	Leadership->Leadership	1
MLQ	26	27	IM	MLQ_Item_No_26	MBE	MLQ_Item_No_27	IM ->MBE	0	0.199	0.348718	0.581287	0.331349	0.503944	0.348718	0.581287	0.331349	0.503944			Leadership	Leadership	Leadership->Leadership	1
MLQ	9	22	IM	MLQ_Item_No_9	MBE	MLQ_Item_No_22	IM ->MBE	0	0.165	0.401612	0.563819	0.273868	0.710482	0.401612	0.563819	0.273868	0.710482			Leadership	Leadership	Leadership->Leadership	1
MLQ	9	17	IM	MLQ_Item_No_9	MBp	MLQ_Item_No_17	IM ->MBp	0	0.207	0.408718	0.53103	0.312915	0.460985	-0.408718	-0.53103	-0.312915	-0.460985			Leadership	Leadership	Leadership->Leadership	1
MLQ	9	20	IM	MLQ_Item_No_9	MBp	MLQ_Item_No_20	IM ->MBp	0	-0.33	0.436002	0.676844	0.308803	0.683146	-0.436002	-0.676844	-0.308803	-0.683146			Leadership	Leadership	Leadership->Leadership	1
MLQ	13	20	IM	MLQ_Item_No_13	MBp	MLQ_Item_No_20	IM ->MBp	0	-0.29	0.43103	0.664323	0.337785	0.641147	-0.43103	-0.664323	-0.337785	-0.641147			Leadership	Leadership	Leadership->Leadership	1
MLQ	9	12	IM	MLQ_Item_No_9	MBp	MLQ_Item_No_12	IM ->MBp	0	-0.3	0.414911	0.719756	0.381546	0.780222	-0.414911	-0.719756	-0.381546	-0.780222			Leadership	Leadership	Leadership->Leadership	1
MLQ	13	17	IM	MLQ_Item_No_13	MBp	MLQ_Item_No_17	IM ->MBp	0	0.193	0.502807	0.521268	0.295091	0.447747	-0.502807	-0.521268	-0.295091	-0.447747			Leadership	Leadership	Leadership->Leadership	1
MLQandMo	57	72	IM	My manager MLQ_Item_No_13	LF	MLQ_Item_No_28	IM ->LF	#NULL!	-0.351036	0.442876	0.614679	0.578217	0.592325	-0.442876	-0.614679	-0.578217	-0.592325	TF	LF	Leadership	Leadership	Leadership->Leadership	1
MLQandMo	57	77	IM	My manager MLQ_Item_No_13	LF	MLQ_Item_No_33	IM ->LF	#NULL!	-0.250599	0.428278	0.546992	0.436585	0.435852	-0.428278	-0.546992	-0.436585	-0.435852	TF	LF	Leadership	Leadership	Leadership->Leadership	1
MLQandMo	70	72	IM	My manager MLQ_Item_No_26	LF	MLQ_Item_No_28	IM ->LF	#NULL!	-0.361295	0.43596	0.732594	0.708192	0.486119	-0.43596	-0.732594	-0.708192	-0.486119	TF	LF	Leadership	Leadership	Leadership->Leadership	1
MLQandMo	70	77	IM	My manager MLQ_Item_No_26	LF	MLQ_Item_No_33	IM ->LF	#NULL!	-0.319687	0.407712	0.588465	0.473543	0.276162	-0.407712	-0.588465	-0.473543	-0.276162	TF	LF	Leadership	Leadership	Leadership->Leadership	1
MLQandMo	72	80	LF	MLQ_Item_No_28	IM	My manager MLQ_Item_No_36	IM ->LF	#NULL!	-0.448308	0.440917	0.377935	0.442329	0.374196	-0.440917	-0.377935	-0.442329	-0.374196	LF	TF	Leadership	Leadership	Leadership->Leadership	1
MLQandMo	77	80	LF	MLQ_Item_No_33	IM	My manager MLQ_Item_No_36	IM ->LF	#NULL!	-0.430807	0.408708	0.290254	0.331579	0.24915	-0.408708	-0.290254	-0.331579	-0.24915	LF	TF	Leadership	Leadership	Leadership->Leadership	1
MLQandMo	49	57	LF	MLQ_Item_No_5	IM	My manager MLQ_Item_No_13	IM ->LF	#NULL!	-0.356249	0.450879	0.581845	0.640152	0.621931	-0.450879	-0.581845	-0.640152	-0.621931	LF	TF	Leadership	Leadership	Leadership->Leadership	1
MLQandMo	49	70	LF	MLQ_Item_No_5	IM	My manager MLQ_Item_No_26	IM ->LF	#NULL!	-0.331286	0.441783	0.590521	0.626139	0.447021	-0.441783	-0.590521	-0.626139	-0.447021	LF	TF	Leadership	Leadership	Leadership->Leadership	1
MLQandMo	49	80	LF	MLQ_Item_No_5	IM	My manager MLQ_Item_No_36	IM ->LF	#NULL!	-0.443586	0.480263	0.378076	0.441333	0.294479	-0.480263	-0.378076	-0.441333	-0.294479	LF	TF	Leadership	Leadership	Leadership->Leadership	1
MLQandMo	49	53	LF	MLQ_Item_No_5	IM	My manager MLQ_Item_No_9	IM ->LF	#NULL!	-0.352013	0.518411	0.559322	0.603804	0.616706	-0.518411	-0.559322	-0.603804	-0.616706	LF	TF	Leadership	Leadership	Leadership->Leadership	1
MLQandMo	51	57	LF	MLQ_Item_No_7	IM	My manager MLQ_Item_No_13	IM ->LF	#NULL!	-0.258625	0.565694	0.757201	0.765147	0.719684	-0.565694	-0.757201	-0.765147	-0.719684	LF	TF	Leadership	Leadership	Leadership->Leadership	1
MLQandMo	51	70	LF	MLQ_Item_No_7	IM	My manager MLQ_Item_No_26	IM ->LF	#NULL!	-0.209394	0.516657	0.827996	0.812773	0.490204	-0.516657	-0.827996	-0.812773	-0.490204	LF	TF	Leadership	Leadership	Leadership->Leadership	1
MLQandMo	51	80	LF	MLQ_Item_No_7	IM	My manager MLQ_Item_No_36	IM ->LF	#NULL!	-0.314909	0.558067	0.441264	0.54649	0.39779	-0.558067	-0.441264	-0.54649	-0.39779	LF	TF	Leadership	Leadership	Leadership->Leadership	1
MLQandMo	51	53	LF	MLQ_Item_No_7	IM	My manager MLQ_Item_No_9	IM ->LF	#NULL!	-0.30599	0.791309	0.721155	0.703797	0.649127	-0.791309	-0.721155	-0.703797	-0.649127	LF	TF	Leadership	Leadership	Leadership->Leadership	1
MLQandMo	53	72	IM	My manager MLQ_Item_No_9	LF	MLQ_Item_No_28	IM ->LF	#NULL!	-0.305675	0.473007	0.615135	0.560188	0.582337	-0.473007	-0.615135	-0.560188	-0.582337	TF	LF	Leadership	Leadership	Leadership->Leadership	1
MLQandMo	53	77	IM	My manager MLQ_Item_No_9	LF	MLQ_Item_No_33	IM ->LF	#NULL!	-0.296418	0.460464	0.535813	0.390645	0.470061	-0.460464	-0.535813	-0.390645	-0.470061	TF	LF	Leadership	Leadership	Leadership->Leadership	1
MLQandMo	57	66	IM	My manager MLQ_Item_No_13	MBE	MLQ_Item_No_22	IM ->MBE	#NULL!	0.225289	0.383106	0.291379	0.287547	0.446124	0.383106	0.291379	0.287547	0.446124	TF	TA	Leadership	Leadership	Leadership->Leadership	1
MLQandMo	57	68	IM	My manager MLQ_Item_No_13	MBE	MLQ_Item_No_24	IM ->MBE	#NULL!	0.131544	0.417078	0.64624	0.563259	0.624589	0.417078	0.64624	0.563259	0.624589	TF	TA	Leadership	Leadership	Leadership->Leadership	1
MLQandMo	57	71	IM	My manager MLQ_Item_No_13	MBE	MLQ_Item_No_27	IM ->MBE	#NULL!	0.102785	0.368392	0.51798	0.470949	0.406958	0.368392	0.51798	0.470949	0.406958	TF	TA	Leadership	Leadership	Leadership->Leadership	1
MLQandMo	68	70	MBE	MLQ_Item_No_24	IM	My manager MLQ_Item_No_26	IM ->MBE	#NULL!	0.163698	0.410408	0.746227	0.608516	0.551245	0.410408	0.746227	0.608516	0.551245	TA	TF	Leadership	Leadership	Leadership->Leadership	1
MLQandMo	68	80	MBE	MLQ_Item_No_24	IM	My manager MLQ_Item_No_36	IM ->MBE	#NULL!	0.166899	0.392502	0.420056	0.441086	0.437797	0.392502	0.420056	0.441086	0.437797	TA	TF	Leadership	Leadership	Leadership->Leadership	1
MLQandMo	70	71	IM	My manager MLQ_Item_No_26	MBE	MLQ_Item_No_27	IM ->MBE	#NULL!	0.116258	0.368796	0.502905	0.455412	0.325083	0.368796	0.502905	0.455412	0.325083	TF	TA	Leadership	Leadership	Leadership->Leadership	1
MLQandMo	71	80	MBE	My manager directs others' attention towards failures to meet standards	IM	My manager MLQ_Item_No_36	IM ->MBE	#NULL!	0.102292	0.37675	0.32491	0.366898	0.259548	0.37675	0.32491	0.366898	0.259548	TA	TF	Leadership	Leadership	Leadership->Leadership	1
MLQandMo	66	70	MBE	My manager concentrates his/her full attention on dealing with mistakes	IM	My manager MLQ_Item_No_26	IM ->MBE	#NULL!	0.224589	0.392297	0.416963	0.314912	0.395257	0.392297	0.416963	0.314912	0.395257	TA	TF	Leadership	Leadership	Leadership->Leadership	1
MLQandMo	66	80	MBE	My manager concentrates his/her full attention on dealing with mistakes	IM	My manager MLQ_Item_No_36	IM ->MBE	#NULL!	0.277529	0.36478	0.270609	0.229034	0.28977	0.36478	0.270609	0.229034	0.28977	TA	TF	Leadership	Leadership	Leadership->Leadership	1
MLQandMo	48	57	MBE	My manager focuses attention on irregularities	IM	My manager MLQ_Item_No_13	IM ->MBE	#NULL!	-0.0402966	0.359057	0.526564	0.424704	0.506057	0.359057	0.526564	0.424704	0.506057	TA	TF	Leadership	Leadership	Leadership->Leadership	1
MLQandMo	48	70	MBE	My manager focuses attention on irregularities	IM	My manager MLQ_Item_No_26	IM ->MBE	#NULL!	-0.114753	0.409201	0.603685	0.468065	0.421728	0.409201	0.603685	0.468065	0.421728	TA	TF	Leadership	Leadership	Leadership->Leadership	1
MLQandMo	48	80	MBE	My manager focuses attention on irregularities	IM	My manager MLQ_Item_No_36	IM ->MBE	#NULL!	-0.0418571	0.372891	0.341871	0.331535	0.381729	0.372891	0.341871	0.331535	0.381729	TA	TF	Leadership	Leadership	Leadership->Leadership	1
MLQandMo	48	53	MBE	My manager focuses attention on irregularities	IM	My manager MLQ_Item_No_9	IM ->MBE	#NULL!	-0.143391	0.367445	0.509091	0.375562	0.53569	0.367445	0.509091	0.375562	0.53569	TA	TF	Leadership	Leadership	Leadership->Leadership	1
MLQandMo	53	66	IM	My manager MLQ_Item_No_9	MBE	MLQ_Item_No_22	IM ->MBE	#NULL!	0.125109	0.371862	0.342379	0.260732	0.509989	0.371862	0.342379	0.260732	0.509989	TF	TA	Leadership	Leadership	Leadership->Leadership	1
MLQandMo	53	68	IM	My manager MLQ_Item_No_9	MBE	MLQ_Item_No_24	IM ->MBE	#NULL!	0.063416	0.427043	0.644676	0.532898	0.660497	0.427043	0.644676	0.532898	0.660497	TF	TA	Leadership	Leadership	Leadership->Leadership	1
MLQandMo	53	71	IM	My manager MLQ_Item_No_9	MBE	MLQ_Item_No_27	IM ->MBE	#NULL!	0.0151124	0.40711	0.508032	0.424845	0.465783	0.40711	0.508032	0.424845	0.465783	TF	TA	Leadership	Leadership	Leadership->Leadership	1
MLQandMo	56	57	MBp	MLQ_Item_No_12	IM	My manager MLQ_Item_No_13	IM ->MBp	#NULL!	-0.288203	0.406379	0.573439	0.554464	0.613328	-0.406379	-0.573439	-0.554464	-0.613328	TA	TF	Leadership	Leadership	Leadership->Leadership	1
MLQandMo	56	70	MBp	MLQ_Item_No_12	IM	My manager MLQ_Item_No_26	IM ->MBp	#NULL!	-0.328975	0.393128	0.670179	0.63623	0.563285	-0.393128	-0.670179	-0.63623	-0.563285	TA	TF	Leadership	Leadership	Leadership->Leadership	1
MLQandMo	56	80	MBp	MLQ_Item_No_12	IM	My manager MLQ_Item_No_36	IM ->MBp	#NULL!	-0.396662	0.385256	0.339521	0.394097	0.426419	-0.385256	-0.339521	-0.394097	-0.426419	TA	TF	Leadership	Leadership	Leadership->Leadership	1
MLQandMo	57	61	IM	My manager MLQ_Item_No_13	MBp	MLQ_Item_No_17	IM ->MBp	#NULL!	0.147995	0.434411	0.415208	0.306464	0.375168	-0.434411	-0.415208	-0.306464	-0.375168	TF	TA	Leadership	Leadership	Leadership->Leadership	1
MLQandMo	57	64	IM	My manager MLQ_Item_No_13	MBp	MLQ_Item_No_20	IM ->MBp	#NULL!	-0.3079	0.442518	0.364162	0.301007	0.363832	-0.442518	-0.364162	-0.301007	-0.363832	TF	TA	Leadership	Leadership	Leadership->Leadership	1
MLQandMo	61	70	MBp	My manager shows that he/she is a firm believer in "if it aint broke	IM	My manager MLQ_Item_No_26	IM ->MBp	#NULL!	0.0668375	0.391905	0.405455	0.30876	0.292965	-0.391905	-0.405455	-0.30876	-0.292965	TA	TF	Leadership	Leadership	Leadership->Leadership	1
MLQandMo	61	80	MBp	My manager shows that he/she is a firm believer in "if it aint broke	IM	My manager MLQ_Item_No_36	IM ->MBp	#NULL!	0.137196	0.386348	0.248549	0.215328	0.216613	-0.386348	-0.248549	-0.215328	-0.216613	TA	TF	Leadership	Leadership	Leadership->Leadership	1
MLQandMo	64	70	MBp	MLQ_Item_No_20	IM	My manager MLQ_Item_No_26	IM ->MBp	#NULL!	-0.335485	0.404142	0.453255	0.405999	0.35879	-0.404142	-0.453255	-0.405999	-0.35879	TA	TF	Leadership	Leadership	Leadership->Leadership	1
MLQandMo	64	80	MBp	MLQ_Item_No_20	IM	My manager MLQ_Item_No_36	IM ->MBp	#NULL!	-0.385427	0.423678	0.30616	0.272076	0.254253	-0.423678	-0.30616	-0.272076	-0.254253	TA	TF	Leadership	Leadership	Leadership->Leadership	1
MLQandMo	47	57	MBp	MLQ_Item_No_3	IM	My manager MLQ_Item_No_13	IM ->MBp	#NULL!	-0.211143	0.496748	0.53744	0.509038	0.465567	-0.496748	-0.53744	-0.509038	-0.465567	TA	TF	Leadership	Leadership	Leadership->Leadership	1
MLQandMo	47	70	MBp	MLQ_Item_No_3	IM	My manager MLQ_Item_No_26	IM ->MBp	#NULL!	-0.213119	0.444261	0.609833	0.529881	0.384337	-0.444261	-0.609833	-0.529881	-0.384337	TA	TF	Leadership	Leadership	Leadership->Leadership	1
MLQandMo	47	80	MBp	MLQ_Item_No_3	IM	My manager MLQ_Item_No_36	IM ->MBp	#NULL!	-0.293436	0.472376	0.355187	0.375239	0.246048	-0.472376	-0.355187	-0.375239	-0.246048	TA	TF	Leadership	Leadership	Leadership->Leadership	1
MLQandMo	47	53	MBp	MLQ_Item_No_3	IM	My manager MLQ_Item_No_9	IM ->MBp	#NULL!	-0.147218	0.567973	0.542868	0.447376	0.53165	-0.567973	-0.542868	-0.447376	-0.53165	TA	TF	Leadership	Leadership	Leadership->Leadership	1
MLQandMo	53	56	IM	My manager MLQ_Item_No_9	MBp	MLQ_Item_No_12	IM ->MBp	#NULL!	-0.258955	0.413114	0.583579	0.539867	0.666509	-0.413114	-0.583579	-0.539867	-0.666509	TF	TA	Leadership	Leadership	Leadership->Leadership	1
MLQandMo	53	61	IM	My manager MLQ_Item_No_9	MBp	MLQ_Item_No_17	IM ->MBp	#NULL!	0.0479009	0.403041	0.37567	0.285742	0.358852	-0.403041	-0.37567	-0.285742	-0.358852	TF	TA	Leadership	Leadership	Leadership->Leadership	1
MLQandMo	53	64	IM	My manager MLQ_Item_No_9	MBp	MLQ_Item_No_20	IM ->MBp	#NULL!	-0.30805	0.451931	0.366853	0.278285	0.3759	-0.451931	-0.366853	-0.278285	-0.3759	TF	TA	Leadership	Leadership	Leadership->Leadership	1
MLQ	8	35	IS	MLQ_Item_No_8	CR	MLQ_Item_No_35	IS ->CR	0	0.399	0.405679	0.436695	0.203689	0.446034	0.405679	0.436695	0.203689	0.446034			Leadership	Leadership	Leadership->Leadership	1
MLQ	2	16	IS	MLQ_Item_No_2	CR	MLQ_Item_No_16	IS ->CR	0	0.33	0.387108	0.0501173	-0.00912617	-0.020587	0.387108	0.0501173	-0.00912617	-0.020587			Leadership	Leadership	Leadership->Leadership	1
MLQ	32	35	IS	MLQ_Item_No_32	CR	MLQ_Item_No_35	IS ->CR	0	0.458	0.36007	0.317959	0.211346	0.44685	0.36007	0.317959	0.211346	0.44685			Leadership	Leadership	Leadership->Leadership	1
MLQ	2	11	IS	MLQ_Item_No_2	CR	MLQ_Item_No_11	IS ->CR	0	0.389	0.387146	-0.0557787	0.0123139	-0.035148	0.387146	-0.0557787	0.0123139	-0.035148			Leadership	Leadership	Leadership->Leadership	1
MLQ	2	35	IS	MLQ_Item_No_2	CR	MLQ_Item_No_35	IS ->CR	0	0.37	0.376018	-0.036872	-0.00819403	-0.0560085	0.376018	-0.036872	-0.00819403	-0.0560085			Leadership	Leadership	Leadership->Leadership	1
MLQ	8	11	IS	MLQ_Item_No_8	CR	MLQ_Item_No_11	IS ->CR	0	0.421	0.420472	0.367716	0.216065	0.429324	0.420472	0.367716	0.216065	0.429324			Leadership	Leadership	Leadership->Leadership	1
MLQ	8	16	IS	MLQ_Item_No_8	CR	MLQ_Item_No_16	IS ->CR	0	0.365	0.442706	0.445416	0.224707	0.52909	0.442706	0.445416	0.224707	0.52909			Leadership	Leadership	Leadership->Leadership	1
MLQ	30	35	IS	MLQ_Item_No_30	CR	MLQ_Item_No_35	IS ->CR	0	0.443	0.435455	0.376964	0.279347	0.483086	0.435455	0.376964	0.279347	0.483086			Leadership	Leadership	Leadership->Leadership	1
MLQ	2	5	IS	MLQ_Item_No_2	LF	MLQ_Item_No_5	IS ->LF	0	-0.3	0.359733	0.0526888	0.0937675	0.0364331	-0.359733	-0.0526888	-0.0937675	-0.0364331			Leadership	Leadership	Leadership->Leadership	1
MLQ	2	33	IS	MLQ_Item_No_2	LF	MLQ_Item_No_33	IS ->LF	0	-0.26	0.458346	0.0441647	0.126871	0.210085	-0.458346	-0.0441647	-0.126871	-0.210085			Leadership	Leadership	Leadership->Leadership	1
MLQ	8	33	IS	MLQ_Item_No_8	LF	MLQ_Item_No_33	IS ->LF	0	-0.27	0.410651	0.744882	0.366355	0.478781	-0.410651	-0.744882	-0.366355	-0.478781			Leadership	Leadership	Leadership->Leadership	1
MLQ	8	28	IS	MLQ_Item_No_8	LF	MLQ_Item_No_28	IS ->LF	0	-0.32	0.443893	0.652318	0.298955	0.661308	-0.443893	-0.652318	-0.298955	-0.661308			Leadership	Leadership	Leadership->Leadership	1
MLQ	30	33	IS	MLQ_Item_No_30	LF	MLQ_Item_No_33	IS ->LF	0	-0.29	0.376646	0.712858	0.30253	0.514366	-0.376646	-0.712858	-0.30253	-0.514366			Leadership	Leadership	Leadership->Leadership	1
MLQ	2	28	IS	MLQ_Item_No_2	LF	MLQ_Item_No_28	IS ->LF	0	-0.29	0.42598	-0.0412664	-0.0218771	-0.0326269	-0.42598	0.0412664	0.0218771	0.0326269			Leadership	Leadership	Leadership->Leadership	1
MLQ	2	7	IS	MLQ_Item_No_2	LF	MLQ_Item_No_7	IS ->LF	0	-0.27	0.44627	-0.101568	-0.026499	-0.109501	-0.44627	0.101568	0.026499	0.109501			Leadership	Leadership	Leadership->Leadership	1
MLQ	32	33	IS	MLQ_Item_No_32	LF	MLQ_Item_No_33	IS ->LF	0	-0.34	0.369709	0.539174	0.293518	0.456934	-0.369709	-0.539174	-0.293518	-0.456934			Leadership	Leadership	Leadership->Leadership	1
MLQ	2	22	IS	MLQ_Item_No_2	MBE	MLQ_Item_No_22	IS ->MBE	0	0.22	0.395709	-0.110604	-0.110993	-0.0226125	0.395709	-0.110604	-0.110993	-0.0226125			Leadership	Leadership	Leadership->Leadership	1
MLQ	2	27	IS	MLQ_Item_No_2	MBE	MLQ_Item_No_27	IS ->MBE	0	0.181	0.353951	-0.0641373	-0.0521403	-0.0511907	0.353951	-0.0641373	-0.0521403	-0.0511907			Leadership	Leadership	Leadership->Leadership	1
MLQ	2	4	IS	MLQ_Item_No_2	MBE	MLQ_Item_No_4	IS ->MBE	0	0.149	0.309903	0.00230027	0.0268679	0.035638	0.309903	0.00230027	0.0268679	0.035638			Leadership	Leadership	Leadership->Leadership	1
MLQ	2	24	IS	MLQ_Item_No_2	MBE	MLQ_Item_No_24	IS ->MBE	0	0.138	0.418134	-0.0835976	-0.093418	-0.0577861	0.418134	-0.0835976	-0.093418	-0.0577861			Leadership	Leadership	Leadership->Leadership	1
MLQ	8	22	IS	MLQ_Item_No_8	MBE	MLQ_Item_No_22	IS ->MBE	0	0.189	0.433185	0.667119	0.410382	0.590357	0.433185	0.667119	0.410382	0.590357			Leadership	Leadership	Leadership->Leadership	1
MLQ	8	24	IS	MLQ_Item_No_8	MBE	MLQ_Item_No_24	IS ->MBE	0	0.0470139	0.423284	0.740998	0.376776	0.608414	0.423284	0.740998	0.376776	0.608414			Leadership	Leadership	Leadership->Leadership	1
MLQ	8	27	IS	MLQ_Item_No_8	MBE	MLQ_Item_No_27	IS ->MBE	0	0.126	0.404154	0.593409	0.289894	0.40338	0.404154	0.593409	0.289894	0.40338			Leadership	Leadership	Leadership->Leadership	1
MLQ	2	17	IS	MLQ_Item_No_2	MBp	MLQ_Item_No_17	IS ->MBp	0	0.097	0.37478	-0.0558467	-0.0606827	-0.0692244	-0.37478	0.0558467	0.0606827	0.0692244			Leadership	Leadership	Leadership->Leadership	1
MLQ	2	20	IS	MLQ_Item_No_2	MBp	MLQ_Item_No_20	IS ->MBp	0	-0.27	0.41862	-0.116378	-0.039815	-0.0166032	-0.41862	0.116378	0.039815	0.0166032			Leadership	Leadership	Leadership->Leadership	1
MLQ	2	3	IS	MLQ_Item_No_2	MBp	Fail to interfere until problems become serious	IS ->MBp	0	-0.0160436	0.375589	-0.0628824	-0.125559	0.0556083	-0.375589	0.0628824	0.125559	-0.0556083			Leadership	Leadership	Leadership->Leadership	1
MLQ	8	17	IS	MLQ_Item_No_8	MBp	MLQ_Item_No_17	IS ->MBp	0	0.163	0.420579	0.549572	0.290987	0.390855	-0.420579	-0.549572	-0.290987	-0.390855			Leadership	Leadership	Leadership->Leadership	1
MLQ	8	20	IS	MLQ_Item_No_8	MBp	MLQ_Item_No_20	IS ->MBp	0	-0.3	0.497267	0.827168	0.640432	0.654181	-0.497267	-0.827168	-0.640432	-0.654181			Leadership	Leadership	Leadership->Leadership	1
MLQ	2	12	IS	MLQ_Item_No_2	MBp	MLQ_Item_No_12	IS ->MBp	0	-0.3	0.41729	-0.0410641	-0.0468979	-0.0284675	-0.41729	0.0410641	0.0468979	0.0284675			Leadership	Leadership	Leadership->Leadership	1
MLQ	8	12	IS	MLQ_Item_No_8	MBp	MLQ_Item_No_12	IS ->MBp	0	-0.28	0.43654	0.733983	0.43186	0.598611	-0.43654	-0.733983	-0.43186	-0.598611			Leadership	Leadership	Leadership->Leadership	1
MLQandMo	72	74	LF	MLQ_Item_No_28	IS	My manager MLQ_Item_No_30	IS ->LF	#NULL!	-0.30368	0.471029	0.661981	0.596951	0.616113	-0.471029	-0.661981	-0.596951	-0.616113	LF	TF	Leadership	Leadership	Leadership->Leadership	1
MLQandMo	72	76	LF	MLQ_Item_No_28	IS	My manager MLQ_Item_No_32	IS ->LF	#NULL!	-0.370076	0.456329	0.516246	0.611318	0.459927	-0.456329	-0.516246	-0.611318	-0.459927	LF	TF	Leadership	Leadership	Leadership->Leadership	1
MLQandMo	46	72	IS	My manager MLQ_Item_No_2	LF	MLQ_Item_No_28	IS ->LF	#NULL!	-0.305655	0.456364	0.470951	0.363345	0.413351	-0.456364	-0.470951	-0.363345	-0.413351	TF	LF	Leadership	Leadership	Leadership->Leadership	1
MLQandMo	46	77	IS	My manager MLQ_Item_No_2	LF	MLQ_Item_No_33	IS ->LF	#NULL!	-0.330863	0.440743	0.476819	0.368993	0.523959	-0.440743	-0.476819	-0.368993	-0.523959	TF	LF	Leadership	Leadership	Leadership->Leadership	1
MLQandMo	46	49	IS	My manager MLQ_Item_No_2	LF	MLQ_Item_No_5	IS ->LF	#NULL!	-0.335793	0.461071	0.400406	0.370013	0.344022	-0.461071	-0.400406	-0.370013	-0.344022	TF	LF	Leadership	Leadership	Leadership->Leadership	1
MLQandMo	46	51	IS	My manager MLQ_Item_No_2	LF	MLQ_Item_No_7	IS ->LF	#NULL!	-0.295627	0.59849	0.476876	0.417053	0.352696	-0.59849	-0.476876	-0.417053	-0.352696	TF	LF	Leadership	Leadership	Leadership->Leadership	1
MLQandMo	74	77	IS	My manager MLQ_Item_No_30	LF	MLQ_Item_No_33	IS ->LF	#NULL!	-0.392723	0.42356	0.655244	0.470768	0.365339	-0.42356	-0.655244	-0.470768	-0.365339	TF	LF	Leadership	Leadership	Leadership->Leadership	1
MLQandMo	76	77	IS	My manager MLQ_Item_No_32	LF	MLQ_Item_No_33	IS ->LF	#NULL!	-0.34819	0.395631	0.485383	0.475416	0.306539	-0.395631	-0.485383	-0.475416	-0.306539	TF	LF	Leadership	Leadership	Leadership->Leadership	1
MLQandMo	49	74	LF	MLQ_Item_No_5	IS	My manager MLQ_Item_No_30	IS ->LF	#NULL!	-0.369184	0.54485	0.65723	0.693148	0.540175	-0.54485	-0.65723	-0.693148	-0.540175	LF	TF	Leadership	Leadership	Leadership->Leadership	1
MLQandMo	49	76	LF	MLQ_Item_No_5	IS	My manager MLQ_Item_No_32	IS ->LF	#NULL!	-0.355418	0.417282	0.491138	0.626957	0.520833	-0.417282	-0.491138	-0.626957	-0.520833	LF	TF	Leadership	Leadership	Leadership->Leadership	1
MLQandMo	49	52	LF	MLQ_Item_No_5	IS	MLQ_Item_No_8	IS ->LF	#NULL!	-0.376726	0.477151	0.676306	0.663454	0.520337	-0.477151	-0.676306	-0.663454	-0.520337	LF	TF	Leadership	Leadership	Leadership->Leadership	1
MLQandMo	51	74	LF	MLQ_Item_No_7	IS	My manager MLQ_Item_No_30	IS ->LF	#NULL!	-0.3798	0.752408	0.772372	0.763335	0.541048	-0.752408	-0.772372	-0.763335	-0.541048	LF	TF	Leadership	Leadership	Leadership->Leadership	1
[truncated: 1,359 more rows]
